# Supplementary material for: Basal core promoters control the equilibrium between negative cofactor 2 and preinitiation complexes in human cells
Source: Genome Biol. 2010 Mar 15;11(3):R33. doi: 10.1186/gb-2010-11-3-r33 (PMC2864573; doi:10.1186/gb-2010-11-3-r33)
Supplement: Additional file 2 — Data set of TFIIB and NC2 ChIP-chip signals. Log2-scaled ChIP/input ratios of probeset signals from TFIIB and NC2 ChIP-chip experiments using two biological samples (Px5, chromatin from LCL721 B cells of passage 5; Px7, chromatin from LCL721 B cells of passage 7) on a NimbleGen human (HG17) promoter array. The data set includes the median, mean and standard deviation of 24,134 probesets, each composed of 15 individual 50-oligomer probes. [file gb-2010-11-3-r33-S2.XLS]

## Sheet: Additional file 2
NimbleGen	TFIIB_Px5	TFIIB_Px5	TFIIB_Px5	TFIIB_Px7	TFIIB_Px7	TFIIB_Px7	NC2_Px5	NC2_Px5	NC2_Px5	Genebank	Gene
Probeset ID	Median	Mean	Std dev	Median	Mean	Std dev	Median	Mean	Std dev	Accession	Description
HSAP0406S00000003	0.458	0.505	0.140	-0.098	-0.068	0.082	0.570	0.534	0.089	AK024481	CDS; FLJ00075; FLJ00075 protein; Homo sapiens mRNA for FLJ00075 protein, partial cds.
HSAP0406S00000005	0.343	0.332	0.089	-0.031	-0.028	0.137	0.812	0.842	0.140	AK024448	CDS; FLJ00038; FLJ00038 protein; Homo sapiens mRNA for FLJ00038 protein, partial cds.
HSAP0406S00000008	0.760	0.713	0.177	0.372	0.404	0.288	0.681	0.689	0.080	AF346307	CDS; F379; hypothetical protein; Homo sapiens hypothetical protein (F379) mRNA, complete cds.
HSAP0406S00000009	0.234	0.228	0.094	0.129	0.148	0.142	0.125	0.126	0.065	NM_001005484	CDS; OR4F5; olfactory receptor, family 4, subfamily F, member 5; Homo sapiens olfactory receptor, family 4, subfamily F, member 5 (OR4F5), mRNA.
HSAP0406S00000010	0.632	0.635	0.057	0.095	0.171	0.187	0.626	0.625	0.095	AK128780	CDS; N/A; N/A; Homo sapiens cDNA FLJ45445 fis, clone BRSSN2013696.
HSAP0406S00000011	0.459	0.464	0.123	0.085	0.095	0.052	1.104	1.097	0.067	BC031359	CDS; N/A; Unknown (protein for IMAGE:4778855); Homo sapiens, clone IMAGE:4778855, mRNA, partial cds.
HSAP0406S00000012	0.625	0.625	0.015	-0.016	-0.020	0.093	0.553	0.607	0.158	AK128780	CDS; N/A; N/A; Homo sapiens cDNA FLJ45445 fis, clone BRSSN2013696.
HSAP0406S00000013	0.022	0.066	0.156	0.127	0.139	0.148	0.113	0.112	0.127	NM_001005277	CDS; OR4F16; olfactory receptor, family 4, subfamily F, member 16; Homo sapiens olfactory receptor, family 4, subfamily F, member 16 (OR4F16), mRNA.
HSAP0406S00000014	0.411	0.420	0.132	0.082	0.069	0.063	1.014	1.051	0.127	BC031359	CDS; N/A; Unknown (protein for IMAGE:4778855); Homo sapiens, clone IMAGE:4778855, mRNA, partial cds.
HSAP0406S00000015	0.396	0.386	0.171	0.181	0.197	0.111	0.134	0.127	0.034	NM_001005277	CDS; OR4F16; olfactory receptor, family 4, subfamily F, member 16; Homo sapiens olfactory receptor, family 4, subfamily F, member 16 (OR4F16), mRNA.
HSAP0406S00000016	0.537	0.555	0.097	-0.038	0.049	0.148	0.619	0.658	0.107	AK128780	CDS; N/A; N/A; Homo sapiens cDNA FLJ45445 fis, clone BRSSN2013696.
HSAP0406S00000017	0.307	0.290	0.047	0.315	0.300	0.109	0.267	0.284	0.124	NM_207464	CDS; FLJ40008; FLJ40008 protein; Homo sapiens FLJ40008 protein (FLJ40008), mRNA.
HSAP0406S00000018	1.827	1.833	0.044	1.060	1.008	0.281	2.561	2.502	0.140	BC017762	CDS; FLJ22639; hypothetical protein FLJ22639; Homo sapiens hypothetical protein FLJ22639, mRNA (cDNA clone MGC:22172 IMAGE:4700838), complete cds.
HSAP0406S00000019	0.487	0.489	0.041	0.218	0.273	0.265	0.585	0.579	0.113	BC015393	CDS; N/A; Unknown (protein for IMAGE:4431274); Homo sapiens, clone IMAGE:4431274, mRNA, partial cds.
HSAP0406S00000020	0.452	0.454	0.084	0.050	0.063	0.150	0.290	0.309	0.101	AK096928	CDS; N/A; N/A; Homo sapiens cDNA FLJ39609 fis, clone SKNSH2008043.
HSAP0406S00000022	0.215	0.210	0.090	-0.262	-0.241	0.082	0.373	0.397	0.079	BC024295	CDS; SAMD11; SAMD11 protein; Homo sapiens sterile alpha motif domain containing 11, mRNA (cDNA clone MGC:39333 IMAGE:3354502), complete cds.
HSAP0406S00000025	0.204	0.256	0.150	-0.102	-0.112	0.109	0.421	0.466	0.208	BC003555	CDS; DKFZP564C186; DKFZP564C186 protein; Homo sapiens DKFZP564C186 protein, mRNA (cDNA clone MGC:1451 IMAGE:3546209), complete cds.
HSAP0406S00000027	0.150	0.171	0.177	-0.066	-0.039	0.121	0.382	0.387	0.087	NM_198317	CDS; KLHL17; kelch-like 17; Homo sapiens kelch-like 17 (Drosophila) (KLHL17), mRNA.
HSAP0406S00000029	0.245	0.261	0.163	-0.145	-0.099	0.105	0.111	0.160	0.230	NM_032129	CDS; DKFZP434H2010; hypothetical protein DKFZp434H2010; Homo sapiens hypothetical protein DKFZp434H2010 (DKFZP434H2010), mRNA.
HSAP0406S00000031	0.525	0.612	0.227	-0.204	-0.170	0.167	0.483	0.488	0.111	AK123855	CDS; N/A; N/A; Homo sapiens cDNA FLJ41861 fis, clone NTONG2008672.
HSAP0406S00000032	0.260	0.317	0.168	-0.090	-0.020	0.154	0.190	0.252	0.137	NM_021170	CDS; HES4; hairy and enhancer of split 4; Homo sapiens hairy and enhancer of split 4 (Drosophila) (HES4), mRNA.
HSAP0406S00000033	1.608	1.666	0.336	1.296	1.323	0.335	2.613	2.777	0.493	NM_005101	CDS; G1P2; interferon, alpha-inducible protein (clone IFI-15K); Homo sapiens interferon, alpha-inducible protein (clone IFI-15K) (G1P2), mRNA.
HSAP0406S00000034	1.374	1.423	0.286	0.690	0.802	0.544	2.555	2.545	0.555	BT007297	CDS; N/A; interferon, alpha-inducible protein (clone IFI-15K); Homo sapiens interferon, alpha-inducible protein (clone IFI-15K) mRNA, complete cds.
HSAP0406S00000035	0.285	0.250	0.102	0.029	0.040	0.116	0.418	0.693	0.819	NM_198576	CDS; AGRN; agrin; Homo sapiens agrin (AGRN), mRNA.
HSAP0406S00000037	0.213	0.245	0.114	-0.119	-0.090	0.093	0.145	0.175	0.134	S44195	CDS; AGRN; agrin; AGRN=agrin {alternatively spliced} [human, mRNA, 188 nt].
HSAP0406S00000041	0.603	0.661	0.125	0.203	0.178	0.158	0.494	0.498	0.081	AJ309206	CDS; AGRN; agrin; Homo sapiens partial mRNA for agrin isoform (AGRN gene) z11 insert.
HSAP0406S00000043	0.758	0.793	0.236	-0.096	-0.125	0.213	0.890	0.933	0.133	AK128271	CDS; N/A; N/A; Homo sapiens cDNA FLJ46408 fis, clone THYMU3011012.
HSAP0406S00000046	0.263	0.267	0.048	-0.062	-0.065	0.127	0.270	0.260	0.063	AK125828	CDS; N/A; N/A; Homo sapiens cDNA FLJ43840 fis, clone TESTI4006112.
HSAP0406S00000047	0.213	0.241	0.153	-0.127	-0.033	0.282	0.158	0.226	0.236	AK124125	CDS; N/A; N/A; Homo sapiens cDNA FLJ42131 fis, clone TESTI2016046, weakly similar to Homo sapiens HOTTL protein mRNA.
HSAP0406S00000048	0.114	0.145	0.151	-0.100	-0.122	0.072	0.213	0.226	0.120	AK128833	CDS; N/A; N/A; Homo sapiens cDNA FLJ46328 fis, clone TESTI4044291.
HSAP0406S00000050	-0.002	0.060	0.164	-0.231	-0.142	0.207	0.090	0.124	0.098	NM_004195	CDS; TNFRSF18; tumor necrosis factor receptor superfamily, member 18 isoform 1 precursor; Homo sapiens tumor necrosis factor receptor superfamily, member 18 (TNFRSF18), transcript variant 1, mRNA.
HSAP0406S00000051	0.459	0.477	0.145	0.055	0.085	0.226	0.218	0.223	0.080	NM_003327	CDS; TNFRSF4; tumor necrosis factor receptor superfamily, member 4 precursor; Homo sapiens tumor necrosis factor receptor superfamily, member 4 (TNFRSF4), mRNA.
HSAP0406S00000053	0.105	0.168	0.237	0.188	0.234	0.283	0.132	0.243	0.296	AF153686	CDS; N/A; calcium binding protein precursor; Homo sapiens calcium binding protein precursor, mRNA, complete cds.
HSAP0406S00000054	0.292	0.248	0.118	0.036	0.082	0.281	0.625	0.638	0.099	NM_080605	CDS; B3GALT6; UDP-Gal:betaGal beta 1,3-galactosyltransferase polypeptide 6; Homo sapiens UDP-Gal:betaGal beta 1,3-galactosyltransferase polypeptide 6 (B3GALT6), mRNA.
HSAP0406S00000055	0.080	0.128	0.131	-0.123	-0.023	0.252	-0.001	0.057	0.188	BC015549	CDS; N/A; Unknown (protein for IMAGE:3846772); Homo sapiens, clone IMAGE:3846772, mRNA, partial cds.
HSAP0406S00000056	0.097	0.081	0.099	-0.161	-0.143	0.141	0.153	0.155	0.097	AF116687	CDS; N/A; PRO2121; Homo sapiens PRO2121 mRNA, complete cds.
HSAP0406S00000057	0.366	0.361	0.130	0.060	0.106	0.100	0.202	0.196	0.039	AK094155	CDS; N/A; N/A; Homo sapiens cDNA FLJ36836 fis, clone ASTRO2011149.
HSAP0406S00000058	0.386	0.386	0.134	0.108	0.098	0.105	0.433	0.453	0.113	AK125883	CDS; N/A; N/A; Homo sapiens cDNA FLJ43895 fis, clone TESTI4009638.
HSAP0406S00000059	0.345	0.356	0.164	-0.123	-0.130	0.145	0.354	0.357	0.084	NM_194458	CDS; UBE2J2; ubiquitin conjugating enzyme E2, J2 isoform 3; Homo sapiens ubiquitin-conjugating enzyme E2, J2 (UBC6 homolog, yeast) (UBE2J2), transcript variant 3, mRNA.
HSAP0406S00000062	0.436	0.470	0.242	0.058	0.094	0.201	0.308	0.453	0.383	AK093239	CDS; N/A; N/A; Homo sapiens cDNA FLJ35920 fis, clone TESTI2010591, highly similar to AMILORIDE-SENSITIVE SODIUM CHANNEL DELTA-SUBUNIT.
HSAP0406S00000068	0.415	0.447	0.170	0.103	0.122	0.217	0.370	0.421	0.128	AB051503	CDS; KIAA1716; KIAA1716 protein; Homo sapiens mRNA for KIAA1716 protein, partial cds.
HSAP0406S00000070	0.345	0.487	0.316	0.024	0.053	0.196	0.372	0.341	0.121	NM_153339	CDS; PUSL1; pseudouridylate synthase-like 1; Homo sapiens pseudouridylate synthase-like 1 (PUSL1), mRNA.
HSAP0406S00000071	0.497	0.485	0.131	0.032	0.145	0.251	0.067	0.141	0.272	AK123641	CDS; N/A; N/A; Homo sapiens cDNA FLJ41647 fis, clone FEBRA2024136.
HSAP0406S00000076	0.608	0.650	0.178	-0.034	-0.016	0.144	0.251	0.261	0.076	BC004366	CDS; MGC10334; MGC10334 protein; Homo sapiens hypothetical protein MGC10334, mRNA (cDNA clone MGC:10334 IMAGE:3641657), complete cds.
HSAP0406S00000080	0.098	0.198	0.308	-0.010	0.102	0.325	0.114	0.133	0.188	NM_004421	CDS; DVL1; dishevelled 1 isoform a; Homo sapiens dishevelled, dsh homolog 1 (Drosophila) (DVL1), transcript variant 1, mRNA.
HSAP0406S00000081	0.451	0.432	0.165	-0.041	-0.036	0.108	0.241	0.282	0.147	AB052096	CDS; N/A; limitrin; Homo sapiens mRNA for limitrin, complete cds.
HSAP0406S00000084	2.334	2.369	0.187	1.641	1.414	1.144	2.333	2.363	0.091	BC022808	CDS; N/A; Unknown (protein for IMAGE:5018271); Homo sapiens, clone IMAGE:5018271, mRNA, partial cds.
HSAP0406S00000087	0.668	0.741	0.185	0.144	0.234	0.211	0.463	0.486	0.142	AK074112	CDS; FLJ00183; FLJ00183 protein; Homo sapiens mRNA for FLJ00183 protein.
HSAP0406S00000088	1.274	1.255	0.203	1.116	1.073	0.483	1.723	1.713	0.261	AK000886	CDS; N/A; N/A; Homo sapiens cDNA FLJ10024 fis, clone HEMBA1000636.
HSAP0406S00000089	0.382	0.350	0.128	-0.031	0.048	0.153	0.282	0.447	0.420	NM_022834	CDS; WARP; von Willebrand factor A domain-related protein isoform 1; Homo sapiens von Willebrand factor A domain-related protein (WARP), transcript variant 1, mRNA.
HSAP0406S00000091	0.388	0.418	0.130	0.068	0.086	0.110	0.251	0.246	0.159	NM_198466	CDS; FLJ37183; FLJ37183 protein; Homo sapiens FLJ37183 protein (FLJ37183), mRNA.
HSAP0406S00000093	0.148	0.206	0.185	0.127	0.144	0.287	0.365	0.503	0.294	AB033099	CDS; KIAA1273; KIAA1273 protein; Homo sapiens mRNA for KIAA1273 protein, partial cds.
HSAP0406S00000097	0.375	0.347	0.204	0.231	0.280	0.130	0.451	0.457	0.051	NM_018188	CDS; ATAD3A; ATPase family, AAA domain containing 3A; Homo sapiens ATPase family, AAA domain containing 3A (ATAD3A), mRNA.
HSAP0406S00000098	0.507	0.527	0.260	0.090	0.082	0.234	0.423	0.428	0.021	AK127149	CDS; N/A; N/A; Homo sapiens cDNA FLJ45206 fis, clone BRCAN2010581.
HSAP0406S00000099	0.471	0.489	0.065	-0.007	0.085	0.241	0.190	0.178	0.087	AF305818	CDS; N/A; PRO0764; Homo sapiens PRO0764 mRNA, complete cds.
HSAP0406S00000100	0.880	0.878	0.265	0.105	0.327	0.425	0.628	0.658	0.066	AK023110	CDS; N/A; N/A; Homo sapiens cDNA FLJ13048 fis, clone NT2RP3001399, weakly similar to SSU72 PROTEIN.
HSAP0406S00000101	0.653	0.625	0.309	0.104	0.253	0.350	0.622	0.683	0.209	AF161351	CDS; N/A; HSPC088; Homo sapiens HSPC088 mRNA, partial cds.
HSAP0406S00000102	0.364	0.397	0.083	-0.165	-0.226	0.169	0.351	0.342	0.149	AF057061	CDS; MMP21/22B; metalloprotease mmp21/22B; Homo sapiens metalloprotease mmp21/22B (MMP21/22B) mRNA, partial cds.
HSAP0406S00000105	0.936	0.899	0.175	1.044	0.886	0.473	1.478	1.569	0.388	AF067519	CDS; CDC2L2; PITSLRE protein kinase beta SV1 isoform; Homo sapiens PITSLRE protein kinase beta SV1 isoform (CDC2L2) mRNA, complete cds.
HSAP0406S00000106	0.413	0.403	0.366	0.397	0.376	0.160	0.033	0.069	0.182	AK126501	CDS; N/A; N/A; Homo sapiens cDNA FLJ44537 fis, clone UTERU3005049.
HSAP0406S00000107	0.098	0.104	0.079	0.260	0.264	0.093	0.327	0.304	0.072	NM_182838	CDS; SLC35E2; solute carrier family 35, member E2; Homo sapiens solute carrier family 35, member E2 (SLC35E2), mRNA.
HSAP0406S00000109	0.568	0.579	0.116	0.215	0.291	0.302	1.457	1.531	0.273	NM_023018	CDS; FLJ13052; NAD kinase; Homo sapiens NAD kinase (FLJ13052), mRNA.
HSAP0406S00000112	0.350	0.314	0.158	-0.203	-0.145	0.140	0.399	0.378	0.151	NM_002074	CDS; GNB1; guanine nucleotide-binding protein, beta-1 subunit; Homo sapiens guanine nucleotide binding protein (G protein), beta polypeptide 1 (GNB1), mRNA.
HSAP0406S00000114	0.476	0.481	0.116	0.000	0.013	0.165	0.190	0.217	0.169	NM_138705	CDS; CAGLP; calglandulin-like protein; Homo sapiens calglandulin-like protein (CAGLP), mRNA.
HSAP0406S00000115	0.427	0.474	0.191	-0.206	-0.099	0.451	1.276	1.257	0.216	AY358544	CDS; N/A; ERHC3048; Homo sapiens clone DNA125151 ERHC3048 (UNQ3048) mRNA, complete cds.
HSAP0406S00000117	0.121	0.134	0.106	-0.239	-0.158	0.198	0.407	0.551	0.315	NM_001003808	CDS; LOC339457; hypothetical protein LOC339457; Homo sapiens hypothetical protein LOC339457 (LOC339457), mRNA.
HSAP0406S00000118	0.269	0.284	0.039	0.084	0.076	0.134	0.518	0.502	0.167	AK094642	CDS; N/A; N/A; Homo sapiens cDNA FLJ37323 fis, clone BRAMY2018273.
HSAP0406S00000119	0.351	0.277	0.165	0.072	0.074	0.117	0.250	0.245	0.075	AB051538	CDS; KIAA1751; KIAA1751 protein; Homo sapiens mRNA for KIAA1751 protein, partial cds.
HSAP0406S00000121	0.635	0.627	0.020	-0.012	-0.014	0.230	0.252	0.245	0.063	NM_000815	CDS; GABRD; gamma-aminobutyric acid (GABA) A receptor, delta; Homo sapiens gamma-aminobutyric acid (GABA) A receptor, delta (GABRD), mRNA.
HSAP0406S00000122	0.167	0.147	0.052	0.091	0.096	0.174	-0.031	-0.022	0.096	NM_002744	CDS; PRKCZ; protein kinase C, zeta; Homo sapiens protein kinase C, zeta (PRKCZ), mRNA.
HSAP0406S00000123	0.303	0.272	0.149	-0.175	-0.155	0.117	0.437	0.428	0.050	AK001208	CDS; N/A; N/A; Homo sapiens cDNA FLJ10346 fis, clone NT2RM2001004.
HSAP0406S00000125	0.517	0.466	0.113	0.303	0.267	0.190	0.694	0.704	0.106	BC018779	CDS; N/A; Unknown (protein for IMAGE:4870477); Homo sapiens cDNA clone IMAGE:4870477, partial cds.
HSAP0406S00000126	0.578	0.548	0.216	0.309	0.351	0.274	0.690	0.735	0.229	AK093927	CDS; N/A; N/A; Homo sapiens cDNA FLJ36608 fis, clone TRACH2015824.
HSAP0406S00000130	0.146	0.161	0.076	0.030	0.050	0.102	0.275	0.271	0.072	AK126870	CDS; N/A; N/A; Homo sapiens cDNA FLJ44922 fis, clone BRAMY3011865.
HSAP0406S00000132	0.377	0.378	0.092	-0.039	0.014	0.150	0.292	0.386	0.252	AK024162	CDS; N/A; N/A; Homo sapiens cDNA FLJ14100 fis, clone MAMMA1000855.
HSAP0406S00000133	0.154	0.182	0.195	-0.024	-0.054	0.194	0.321	0.269	0.232	NM_003036	CDS; SKI; v-ski sarcoma viral oncogene homolog; Homo sapiens v-ski sarcoma viral oncogene homolog (avian) (SKI), mRNA.
HSAP0406S00000134	0.413	0.516	0.294	0.004	0.031	0.122	0.258	0.269	0.065	BC065369	CDS; N/A; Unknown (protein for MGC:71285); Homo sapiens cDNA clone MGC:71285 IMAGE:6277836, complete cds.
HSAP0406S00000135	0.489	0.483	0.066	-0.156	-0.148	0.147	0.298	0.310	0.114	AK128431	CDS; N/A; N/A; Homo sapiens cDNA FLJ46574 fis, clone THYMU3041736.
HSAP0406S00000136	0.314	0.305	0.067	0.129	0.109	0.211	0.273	0.268	0.137	AK055432	CDS; N/A; N/A; Homo sapiens cDNA FLJ30870 fis, clone FEBRA2004237.
HSAP0406S00000137	-0.018	-0.017	0.135	0.033	0.064	0.300	0.411	0.411	0.241	NM_024848	CDS; FLJ13941; hypothetical protein FLJ13941; Homo sapiens hypothetical protein FLJ13941 (FLJ13941), mRNA.
HSAP0406S00000138	0.082	0.069	0.179	-0.136	-0.006	0.289	0.257	0.283	0.186	NM_007033	CDS; RER1; RER1 homolog; Homo sapiens RER1 homolog (S. cerevisiae) (RER1), mRNA.
HSAP0406S00000139	0.214	0.210	0.052	-0.149	-0.112	0.134	0.239	0.245	0.137	NM_153818	CDS; PEX10; peroxisome biogenesis factor 10 isoform 1; Homo sapiens peroxisome biogenesis factor 10 (PEX10), transcript variant 1, mRNA.
HSAP0406S00000145	0.361	0.388	0.228	-0.064	-0.019	0.188	0.171	0.226	0.247	BC050037	CDS; PLCL4; PLCL4 protein; Homo sapiens phospholipase C-like 4, mRNA (cDNA clone IMAGE:4748635), partial cds.
HSAP0406S00000146	0.169	0.179	0.073	-0.062	-0.039	0.145	0.154	0.172	0.156	AB007919	CDS; KIAA0450; KIAA0450 protein; Homo sapiens mRNA for KIAA0450 protein, partial cds.
HSAP0406S00000147	0.320	0.327	0.069	0.259	0.199	0.314	1.062	1.170	0.521	NM_018216	CDS; PANK4; pantothenate kinase 4; Homo sapiens pantothenate kinase 4 (PANK4), mRNA.
HSAP0406S00000148	0.404	0.416	0.084	-0.002	0.003	0.139	0.225	0.266	0.111	AK130172	CDS; N/A; N/A; Homo sapiens cDNA FLJ26662 fis, clone MPG02040.
HSAP0406S00000150	0.217	0.220	0.058	-0.053	-0.038	0.092	0.231	0.282	0.171	AK128532	CDS; N/A; N/A; Homo sapiens cDNA FLJ46690 fis, clone TRACH3012460.
HSAP0406S00000151	0.481	0.572	0.244	0.496	0.468	0.288	1.184	1.206	0.304	NM_003820	CDS; TNFRSF14; tumor necrosis factor receptor superfamily, member 14 precursor; Homo sapiens tumor necrosis factor receptor superfamily, member 14 (herpesvirus entry mediator) (TNFRSF14), mRNA.
HSAP0406S00000152	0.384	0.383	0.325	0.125	0.141	0.226	1.084	1.217	0.699	AF425266	CDS; N/A; unknown protein; Homo sapiens unknown protein mRNA, complete cds.
HSAP0406S00000153	0.316	0.315	0.072	0.033	0.040	0.198	0.151	0.256	0.230	NM_033467	CDS; MMEL2; membrane metallo-endopeptidase-like 2; Homo sapiens membrane metallo-endopeptidase-like 2 (MMEL2), mRNA.
HSAP0406S00000154	0.261	0.291	0.195	0.120	0.135	0.248	0.308	0.345	0.079	NM_080431	CDS; ARPM2; actin-related protein M2; Homo sapiens actin-related protein M2 (ARPM2), mRNA.
HSAP0406S00000155	0.096	0.110	0.170	-0.138	-0.095	0.157	0.214	0.231	0.249	AL713743	CDS; DKFZp761G0122; hypothetical protein; Homo sapiens mRNA; cDNA DKFZp761G0122 (from clone DKFZp761G0122).
HSAP0406S00000156	0.177	0.243	0.200	-0.092	-0.071	0.124	0.094	0.137	0.130	NM_001004337	CDS; FLJ42875; FLJ42875 protein; Homo sapiens FLJ42875 protein (FLJ42875), mRNA.
HSAP0406S00000157	0.017	0.112	0.214	-0.144	-0.154	0.129	0.074	0.100	0.193	NM_198543	CDS; MGC35434; LOC148872 protein; Homo sapiens LOC148872 protein (MGC35434), mRNA.
HSAP0406S00000159	0.178	0.280	0.246	-0.043	-0.011	0.188	-0.046	-0.033	0.053	NM_022114	CDS; PRDM16; PR domain containing 16 isoform 1; Homo sapiens PR domain containing 16 (PRDM16), transcript variant 1, mRNA.
HSAP0406S00000160	0.282	0.312	0.136	-0.202	-0.176	0.144	0.131	0.139	0.058	NM_014448	CDS; ARHGEF16; Rho guanine exchange factor 16; Homo sapiens Rho guanine exchange factor (GEF) 16 (ARHGEF16), mRNA.
HSAP0406S00000161	0.275	0.289	0.107	0.036	0.010	0.125	0.382	0.338	0.164	NM_001409	CDS; EGFL3; EGF-like-domain, multiple 3; Homo sapiens EGF-like-domain, multiple 3 (EGFL3), mRNA.
HSAP0406S00000162	0.295	0.286	0.237	-0.147	-0.080	0.206	0.688	0.726	0.183	NM_182752	CDS; LOC127262; hypothetical protein LOC127262; Homo sapiens hypothetical protein LOC127262 (LOC127262), mRNA.
HSAP0406S00000163	0.021	0.070	0.136	0.028	0.002	0.131	0.117	0.282	0.392	BC002611	CDS; WDR8; WDR8 protein; Homo sapiens WD repeat domain 8, mRNA (cDNA clone IMAGE:3142957), complete cds.
HSAP0406S00000164	0.224	0.226	0.080	-0.208	-0.162	0.191	0.066	0.101	0.105	NM_005427	CDS; TP73; tumor protein p73; Homo sapiens tumor protein p73 (TP73), mRNA.
HSAP0406S00000166	0.270	0.328	0.137	0.233	0.257	0.397	0.221	0.332	0.380	NM_207306	CDS; KIAA0495; KIAA0495; Homo sapiens KIAA0495 (KIAA0495), mRNA.
HSAP0406S00000167	0.670	0.665	0.052	0.323	0.283	0.365	0.510	0.483	0.131	NM_152492	CDS; FLJ32825; hypothetical protein FLJ32825; Homo sapiens hypothetical protein FLJ32825 (FLJ32825), mRNA.
HSAP0406S00000169	0.427	0.422	0.149	0.498	0.382	0.288	0.643	0.654	0.096	NM_020710	CDS; KIAA1185; KIAA1185 protein; Homo sapiens KIAA1185 protein (KIAA1185), mRNA.
HSAP0406S00000171	0.190	0.184	0.046	0.055	0.100	0.225	0.301	0.386	0.238	AB011134	CDS; KIAA0562; KIAA0562 protein; Homo sapiens mRNA for KIAA0562 protein, partial cds.
HSAP0406S00000172	0.386	0.379	0.118	-0.076	-0.095	0.183	0.348	0.337	0.156	NM_001004285	CDS; DFFB; DNA fragmentation factor, 40 kD, beta polypeptide isoform 3; Homo sapiens DNA fragmentation factor, 40kDa, beta polypeptide (caspase-activated DNase) (DFFB), transcript variant 3, mRNA.
HSAP0406S00000173	0.930	1.028	0.238	0.916	0.794	0.554	2.117	2.125	0.119	NM_207356	CDS; LOC339448; hypothetical protein LOC339448; Homo sapiens hypothetical protein LOC339448 (LOC339448), mRNA.
HSAP0406S00000175	0.126	0.136	0.026	-0.009	-0.034	0.172	0.273	0.270	0.179	NM_018836	CDS; SHREW1; transmembrane protein SHREW1; Homo sapiens transmembrane protein SHREW1 (SHREW1), mRNA.
HSAP0406S00000182	0.467	0.553	0.264	0.078	0.133	0.304	1.146	1.226	0.399	BC040520	CDS; NPHP4; NPHP4 protein; Homo sapiens nephronophthisis 4, mRNA (cDNA clone MGC:39505 IMAGE:5295140), complete cds.
HSAP0406S00000183	0.934	0.907	0.274	0.116	0.322	0.375	0.933	0.957	0.248	NM_003636	CDS; KCNAB2; potassium voltage-gated channel, shaker-related subfamily, beta member 2 isoform 1; Homo sapiens potassium voltage-gated channel, shaker-related subfamily, beta member 2 (KCNAB2), transcript variant 1, mRNA.
HSAP0406S00000186	0.107	0.163	0.123	0.165	0.168	0.149	0.181	0.307	0.297	AK094219	CDS; N/A; N/A; Homo sapiens cDNA FLJ36900 fis, clone BRACE2001954.
HSAP0406S00000187	0.157	0.190	0.114	-0.244	-0.186	0.189	0.337	0.324	0.092	NM_015557	CDS; CHD5; chromodomain helicase DNA binding protein 5; Homo sapiens chromodomain helicase DNA binding protein 5 (CHD5), mRNA.
HSAP0406S00000188	0.486	0.463	0.103	0.094	0.170	0.140	0.447	0.507	0.225	BC032295	CDS; RPL22; RPL22 protein; Homo sapiens ribosomal protein L22, mRNA (cDNA clone IMAGE:3921971), partial cds.
HSAP0406S00000189	2.295	2.340	0.198	2.141	2.104	0.448	3.153	3.207	0.140	NM_000983	CDS; RPL22; ribosomal protein L22 proprotein; Homo sapiens ribosomal protein L22 (RPL22), mRNA.
HSAP0406S00000190	0.313	0.450	0.323	0.109	0.220	0.323	1.083	1.207	0.305	NM_207396	CDS; FLJ46380; FLJ46380 protein; Homo sapiens FLJ46380 protein (FLJ46380), mRNA.
HSAP0406S00000191	0.138	0.282	0.332	0.020	-0.001	0.209	-0.159	-0.137	0.083	NM_173795	CDS; FLJ32096; hypothetical protein FLJ32096; Homo sapiens hypothetical protein FLJ32096 (FLJ32096), mRNA.
HSAP0406S00000193	0.419	0.388	0.147	0.063	0.049	0.097	0.217	0.242	0.101	AK128450	CDS; N/A; N/A; Homo sapiens cDNA FLJ46593 fis, clone THYMU3045673.
HSAP0406S00000194	0.224	0.216	0.034	0.290	0.276	0.219	0.387	0.381	0.040	AF173157	CDS; MST098; MSTP098; Homo sapiens MSTP098 (MST098) mRNA, complete cds.
HSAP0406S00000195	0.157	0.310	0.338	0.154	0.262	0.406	0.228	0.264	0.091	NM_170705	CDS; ICMT; isoprenylcysteine carboxyl methyltransferase isoform 2; Homo sapiens isoprenylcysteine carboxyl methyltransferase (ICMT), transcript variant 2, mRNA.
HSAP0406S00000197	0.297	0.430	0.306	0.198	0.196	0.202	0.298	0.423	0.302	NM_153709	CDS; MGC40168; hypothetical protein MGC40168; Homo sapiens hypothetical protein MGC40168 (MGC40168), mRNA.
HSAP0406S00000199	0.592	0.660	0.200	-0.024	-0.039	0.178	0.363	0.431	0.195	NM_207370	CDS; GPR153; G protein-coupled receptor 153; Homo sapiens G protein-coupled receptor 153 (GPR153), mRNA.
HSAP0406S00000200	0.093	0.112	0.056	-0.059	-0.005	0.168	0.226	0.230	0.063	AY358179	CDS; N/A; GSQS6193; Homo sapiens clone DNA147310 GSQS6193 (UNQ6193) mRNA, complete cds.
HSAP0406S00000204	0.613	0.700	0.208	0.542	0.395	0.323	1.046	1.028	0.047	NM_181862	CDS; BACH; brain acyl-CoA hydrolase isoform hBACHa/X; Homo sapiens brain acyl-CoA hydrolase (BACH), transcript variant hBACHa/X, mRNA.
HSAP0406S00000205	0.183	0.175	0.082	-0.024	-0.014	0.139	0.274	0.276	0.150	BC012091	CDS; HES2; HES2 protein; Homo sapiens hairy and enhancer of split (Drosophila) homolog 2, mRNA (cDNA clone MGC:20048 IMAGE:4634002), complete cds.
HSAP0406S00000206	0.256	0.260	0.014	0.115	0.164	0.204	0.562	0.537	0.228	NM_031475	CDS; ESPN; espin; Homo sapiens espin (ESPN), mRNA.
HSAP0406S00000210	0.238	0.353	0.264	-0.022	-0.033	0.114	0.308	0.280	0.096	NM_148968	CDS; TNFRSF25; tumor necrosis factor receptor superfamily, member 25 isoform 5 precursor; Homo sapiens tumor necrosis factor receptor superfamily, member 25 (TNFRSF25), transcript variant 5, mRNA.
HSAP0406S00000212	0.394	0.420	0.147	0.188	0.222	0.092	-0.145	-0.113	0.139	AK131074	CDS; FLJ00260; FLJ00260 protein; Homo sapiens mRNA for FLJ00260 protein.
HSAP0406S00000221	0.564	0.595	0.241	0.237	0.263	0.398	1.187	1.040	0.382	NM_024654	CDS; FLJ23323; hypothetical protein FLJ23323; Homo sapiens hypothetical protein FLJ23323 (FLJ23323), mRNA.
HSAP0406S00000222	0.457	0.463	0.303	0.210	0.196	0.320	0.807	0.853	0.345	NM_138697	CDS; TAS1R1; sweet taste receptor T1r isoform b; Homo sapiens taste receptor, type 1, member 1 (TAS1R1), transcript variant 2, mRNA.
HSAP0406S00000225	0.447	0.489	0.134	0.044	0.093	0.169	0.333	0.384	0.110	AF318381	CDS; pp9964; unknown; Homo sapiens pp9964 mRNA, complete cds.
HSAP0406S00000228	0.127	0.137	0.050	-0.130	-0.116	0.129	0.022	0.045	0.100	AB007938	CDS; KIAA0469; KIAA0469 protein; Homo sapiens mRNA for KIAA0469 protein, partial cds.
HSAP0406S00000229	0.214	0.163	0.190	-0.055	-0.043	0.185	0.645	0.799	0.351	NM_153812	CDS; PHF13; PHD finger protein 13; Homo sapiens PHD finger protein 13 (PHF13), mRNA.
HSAP0406S00000231	0.756	0.823	0.314	0.389	0.360	0.316	1.351	1.392	0.367	NM_138350	CDS; MGC33488; hypothetical protein MGC33488; Homo sapiens hypothetical protein MGC33488 (MGC33488), mRNA.
HSAP0406S00000232	0.481	0.468	0.154	0.089	0.159	0.157	0.510	0.513	0.131	BC005114	CDS; MGC33488; MGC33488 protein; Homo sapiens hypothetical protein MGC33488, mRNA (cDNA clone IMAGE:4053044), partial cds.
HSAP0406S00000236	0.395	0.427	0.348	0.068	0.302	0.429	0.330	0.362	0.138	NM_018198	CDS; DNAJC11; DnaJ (Hsp40) homolog, subfamily C, member 11; Homo sapiens DnaJ (Hsp40) homolog, subfamily C, member 11 (DNAJC11), mRNA.
HSAP0406S00000237	0.428	0.536	0.287	0.100	0.356	0.495	1.372	1.663	0.672	NM_015215	CDS; CAMTA1; calmodulin-binding transcription activator 1; Homo sapiens calmodulin binding transcription activator 1 (CAMTA1), mRNA.
HSAP0406S00000238	0.608	0.608	0.024	-0.286	-0.255	0.093	0.701	0.701	0.004	AK098599	CDS; N/A; N/A; Homo sapiens cDNA FLJ25733 fis, clone TST05652.
HSAP0406S00000239	0.352	0.362	0.113	-0.082	-0.068	0.166	0.318	0.322	0.040	AK128074	CDS; N/A; N/A; Homo sapiens cDNA FLJ46195 fis, clone TESTI4006539.
HSAP0406S00000242	0.478	0.442	0.211	-0.023	0.128	0.589	0.580	0.684	0.302	NM_004781	CDS; VAMP3; vesicle-associated membrane protein 3 (cellubrevin); Homo sapiens vesicle-associated membrane protein 3 (cellubrevin) (VAMP3), mRNA.
HSAP0406S00000243	0.207	0.241	0.159	-0.023	0.038	0.201	0.356	0.389	0.155	AB047686	CDS; hPer3; period (Drosophila) homolog 3 hPER3; Homo sapiens mRNA for period (Drosophila) homolog 3 hPER3, partial cds.
HSAP0406S00000246	0.157	0.158	0.052	-0.139	-0.056	0.176	0.320	0.328	0.048	NM_021995	CDS; UTS2; urotensin 2 preproprotein, isoform a; Homo sapiens urotensin 2 (UTS2), transcript variant 1, mRNA.
HSAP0406S00000247	0.194	0.244	0.153	-0.066	-0.069	0.197	0.230	0.226	0.122	AK125490	CDS; N/A; N/A; Homo sapiens cDNA FLJ43501 fis, clone PEBLM2004497.
HSAP0406S00000248	0.684	0.768	0.190	0.385	0.506	0.303	1.953	1.863	0.228	NM_001561	CDS; TNFRSF9; tumor necrosis factor receptor superfamily, member 9 precursor; Homo sapiens tumor necrosis factor receptor superfamily, member 9 (TNFRSF9), mRNA.
HSAP0406S00000249	2.432	2.515	0.425	2.112	1.793	0.888	3.298	3.347	0.322	NM_007262	CDS; PARK7; RNA-binding protein regulatory subunit; Homo sapiens Parkinson disease (autosomal recessive, early onset) 7 (PARK7), mRNA.
HSAP0406S00000250	0.304	0.299	0.066	-0.147	-0.080	0.186	0.399	0.421	0.251	NM_018948	CDS; MIG-6; mitogen-inducible gene 6 protein; Homo sapiens mitogen-inducible gene 6 (MIG-6), mRNA.
HSAP0406S00000251	0.411	0.415	0.091	0.079	0.100	0.369	0.758	0.769	0.124	AF118274	CDS; N/A; DNb-5; Homo sapiens DNb-5 mRNA, partial cds.
HSAP0406S00000252	0.583	0.580	0.163	-0.016	0.064	0.168	0.265	0.251	0.172	AL050176	source; N/A; N/A; Homo sapiens mRNA; cDNA DKFZp586H2022 (from clone DKFZp586H2022).
HSAP0406S00000255	0.622	0.622	0.023	0.301	0.291	0.129	0.235	0.270	0.162	NM_017535	CDS; DKFZp566H0824; hypothetical protein DKFZp566H0824; Homo sapiens hypothetical protein DKFZp566H0824 (DKFZp566H0824), mRNA.
HSAP0406S00000258	0.167	0.239	0.191	0.323	0.401	0.338	0.366	0.410	0.108	NM_012102	CDS; RERE; arginine-glutamic acid dipeptide (RE) repeats; Homo sapiens arginine-glutamic acid dipeptide (RE) repeats (RERE), mRNA.
HSAP0406S00000263	-0.140	-0.140	?	0.395	0.371	0.198	-0.051	-0.051	?	BC050642	CDS; ENO1; ENO1 protein; Homo sapiens enolase 1, (alpha), mRNA (cDNA clone MGC:60133 IMAGE:6063437), complete cds.
HSAP0406S00000264	0.313	0.323	0.136	-0.241	-0.228	0.152	0.275	0.286	0.044	NM_001215	CDS; CA6; carbonic anhydrase VI precursor; Homo sapiens carbonic anhydrase VI (CA6), mRNA.
HSAP0406S00000265	0.508	0.534	0.066	-0.055	-0.058	0.078	0.452	0.404	0.126	NM_207420	CDS; SLC2A7; intestinal facilitative glucose transporter 7; Homo sapiens solute carrier family 2 (facilitated glucose transporter), member 7 (SLC2A7), mRNA.
HSAP0406S00000267	0.646	0.651	0.125	0.638	0.714	0.262	2.034	2.048	0.277	BC035878	CDS; SLC2A5; SLC2A5 protein; Homo sapiens solute carrier family 2 (facilitated glucose/fructose transporter), member 5, mRNA (cDNA clone IMAGE:4520699), complete cds.
HSAP0406S00000268	0.529	0.438	0.222	-0.192	-0.170	0.169	0.958	0.971	0.107	NM_024980	CDS; GPR157; G protein-coupled receptor 157; Homo sapiens G protein-coupled receptor 157 (GPR157), mRNA.
HSAP0406S00000269	0.664	0.766	0.240	0.181	0.177	0.246	0.738	0.760	0.241	NM_004285	CDS; H6PD; hexose-6-phosphate dehydrogenase precursor; Homo sapiens hexose-6-phosphate dehydrogenase (glucose 1-dehydrogenase) (H6PD), mRNA.
HSAP0406S00000270	0.336	0.339	0.040	-0.026	-0.038	0.136	0.333	0.329	0.114	NM_025106	CDS; SSB1; SPRY domain-containing SOCS box protein SSB-1; Homo sapiens SPRY domain-containing SOCS box protein SSB-1 (SSB1), mRNA.
HSAP0406S00000272	0.490	0.598	0.398	-0.043	0.082	0.373	0.674	0.593	0.167	AK130055	CDS; N/A; N/A; Homo sapiens cDNA FLJ26545 fis, clone LNF00165.
HSAP0406S00000273	0.816	0.833	0.268	0.490	0.466	0.515	1.554	1.713	0.475	NM_032315	CDS; MGC4399; mitochondrial carrier protein MGC4399; Homo sapiens mitochondrial carrier protein (MGC4399), mRNA.
HSAP0406S00000274	0.167	0.247	0.225	0.322	0.284	0.168	0.468	0.466	0.090	AK130277	CDS; N/A; N/A; Homo sapiens cDNA FLJ26767 fis, clone PRS02825.
HSAP0406S00000275	1.575	1.588	0.160	0.867	0.936	0.480	2.963	2.953	0.247	AK097325	CDS; N/A; N/A; Homo sapiens cDNA FLJ40006 fis, clone STOMA2004852.
HSAP0406S00000276	0.392	0.388	0.087	0.063	0.021	0.153	0.369	0.415	0.274	NM_005026	CDS; PIK3CD; phosphoinositide-3-kinase, catalytic, delta polypeptide; Homo sapiens phosphoinositide-3-kinase, catalytic, delta polypeptide (PIK3CD), mRNA.
HSAP0406S00000278	0.208	0.257	0.110	-0.011	0.049	0.206	0.723	0.771	0.156	AB020718	CDS; KIAA0911; KIAA0911 protein; Homo sapiens mRNA for KIAA0911 protein, partial cds.
HSAP0406S00000279	1.729	1.850	0.427	0.634	0.891	0.483	2.546	2.519	0.110	NM_020248	CDS; CTNNBIP1; beta-catenin-interacting protein ICAT; Homo sapiens catenin, beta interacting protein 1 (CTNNBIP1), mRNA.
HSAP0406S00000281	1.250	1.333	0.283	1.076	1.150	0.308	1.713	1.848	0.474	NM_032368	CDS; LZIC; leucine zipper and CTNNBIP1 domain containing; Homo sapiens leucine zipper and CTNNBIP1 domain containing (LZIC), mRNA.
HSAP0406S00000282	1.197	1.392	0.533	1.021	1.182	0.420	1.625	1.867	0.561	NM_022787	CDS; NMNAT1; nicotinamide nucleotide adenylyltransferase 1; Homo sapiens nicotinamide nucleotide adenylyltransferase 1 (NMNAT1), mRNA.
HSAP0406S00000283	0.189	0.268	0.190	-0.106	-0.056	0.236	0.112	0.159	0.229	BC033883	CDS; RBP7; RBP7 protein; Homo sapiens retinol binding protein 7, cellular, mRNA (cDNA clone IMAGE:5555132), partial cds.
HSAP0406S00000286	0.678	0.658	0.127	0.159	0.234	0.238	1.054	1.190	0.641	NM_006048	CDS; UBE4B; ubiquitination factor E4B; Homo sapiens ubiquitination factor E4B (UFD2 homolog, yeast) (UBE4B), mRNA.
HSAP0406S00000287	0.419	0.454	0.166	0.022	0.099	0.306	0.629	0.703	0.246	NM_015074	CDS; KIF1B; kinesin family member 1B isoform b; Homo sapiens kinesin family member 1B (KIF1B), transcript variant 1, mRNA.
HSAP0406S00000289	-0.231	-0.114	0.284	0.044	0.108	0.180	0.364	0.368	0.256	AK023184	CDS; N/A; N/A; Homo sapiens cDNA FLJ13122 fis, clone NT2RP3002688, weakly similar to Mouse mRNA for kinesin-like protein (Kif1b).
HSAP0406S00000290	1.135	1.317	0.453	0.713	0.849	0.780	1.533	1.442	0.205	NM_002631	CDS; PGD; phosphogluconate dehydrogenase; Homo sapiens phosphogluconate dehydrogenase (PGD), mRNA.
HSAP0406S00000291	0.374	0.334	0.115	-0.006	0.006	0.264	0.226	0.235	0.048	NM_198544	CDS; CORT; cortistatin isoform a preproprotein; Homo sapiens cortistatin (CORT), transcript variant 1, mRNA.
HSAP0406S00000296	1.387	1.394	0.391	1.294	1.182	0.415	2.170	2.287	0.499	NM_213566	CDS; DFFA; DNA fragmentation factor, 45kDa, alpha polypeptide isoform 2; Homo sapiens DNA fragmentation factor, 45kDa, alpha polypeptide (DFFA), transcript variant 2, mRNA.
HSAP0406S00000298	1.415	1.527	0.420	1.170	1.059	0.513	1.763	1.764	0.105	BC006327	CDS; PEX14; peroxisomal biogenesis factor 14; Homo sapiens peroxisomal biogenesis factor 14, mRNA (cDNA clone MGC:12767 IMAGE:4138822), complete cds.
HSAP0406S00000299	0.189	0.216	0.139	0.061	0.113	0.167	0.098	0.128	0.167	AK130996	CDS; N/A; N/A; Homo sapiens cDNA FLJ27486 fis, clone RCT02754.
HSAP0406S00000301	0.128	0.167	0.147	0.028	-0.016	0.196	0.585	0.608	0.143	NM_017766	CDS; FLJ20321; hypothetical protein FLJ20321; Homo sapiens hypothetical protein FLJ20321 (FLJ20321), mRNA.
HSAP0406S00000302	0.724	0.723	0.063	0.186	0.122	0.292	0.601	0.611	0.055	NM_173507	CDS; FLJ37118; hypothetical protein FLJ37118; Homo sapiens hypothetical protein FLJ37118 (FLJ37118), mRNA.
HSAP0406S00000303	0.597	0.632	0.104	0.425	0.466	0.290	1.163	1.247	0.210	NM_007375	CDS; TARDBP; TAR DNA binding protein; Homo sapiens TAR DNA binding protein (TARDBP), mRNA.
HSAP0406S00000304	0.095	0.134	0.138	0.123	0.122	0.122	0.212	0.242	0.124	AF311304	CDS; N/A; unknown; Homo sapiens unknown mRNA.
HSAP0406S00000306	0.392	0.513	0.392	0.191	0.124	0.162	0.187	0.250	0.132	NM_006610	CDS; MASP2; mannan-binding lectin serine protease 2 isoform 1 precursor; Homo sapiens mannan-binding lectin serine protease 2 (MASP2), transcript variant 1, mRNA.
HSAP0406S00000307	0.590	0.619	0.069	-0.022	0.065	0.219	0.878	0.845	0.212	BC000309	CDS; SRM; spermidine synthase; Homo sapiens spermidine synthase, mRNA (cDNA clone MGC:8422 IMAGE:2820975), complete cds.
HSAP0406S00000309	1.632	1.617	0.227	0.965	1.010	0.263	2.637	2.558	0.253	NM_001001998	CDS; EXOSC10; exosome component 10 isoform 1; Homo sapiens exosome component 10 (EXOSC10), transcript variant 1, mRNA.
HSAP0406S00000311	0.437	0.427	0.066	0.248	0.209	0.203	0.067	0.073	0.067	NM_021146	CDS; CDT6; angiopoietin-like factor; Homo sapiens angiopoietin-like factor (CDT6), mRNA.
HSAP0406S00000312	1.601	1.586	0.195	1.146	1.136	0.411	2.696	2.799	0.467	NM_004958	CDS; FRAP1; FK506 binding protein 12-rapamycin associated protein 1; Homo sapiens FK506 binding protein 12-rapamycin associated protein 1 (FRAP1), mRNA.
HSAP0406S00000313	0.718	0.720	0.132	0.843	0.765	0.479	1.448	1.388	0.135	NM_013319	CDS; TERE1; transitional epithelia response protein; Homo sapiens transitional epithelia response protein (TERE1), mRNA.
HSAP0406S00000314	0.658	0.590	0.231	0.224	0.225	0.367	0.399	0.431	0.115	AB037758	CDS; KIAA1337; KIAA1337 protein; Homo sapiens mRNA for KIAA1337 protein, partial cds.
HSAP0406S00000317	0.529	0.617	0.283	-0.088	-0.054	0.117	0.273	0.196	0.163	NM_012168	CDS; FBXO2; F-box only protein 2; Homo sapiens F-box protein 2 (FBXO2), mRNA.
HSAP0406S00000318	0.292	0.305	0.124	-0.069	-0.005	0.140	-0.013	-0.002	0.133	NM_033182	CDS; FBXO44; F-box protein 44 isoform 1; Homo sapiens F-box protein 44 (FBXO44), transcript variant 1, mRNA.
HSAP0406S00000319	0.068	0.102	0.211	-0.083	-0.066	0.138	0.176	0.187	0.058	NM_018438	CDS; FBXO6; F-box only protein 6; Homo sapiens F-box protein 6 (FBXO6), mRNA.
HSAP0406S00000320	0.415	0.416	0.120	0.156	0.195	0.249	0.612	0.660	0.144	AF157482	CDS; REV7; Rev7p; Homo sapiens Rev7p (REV7) mRNA, complete cds.
HSAP0406S00000321	0.030	0.017	0.086	0.048	0.071	0.157	0.022	0.374	0.732	NM_198545	CDS; LOC374946; hypothetical gene supported by AK075558; BC021286; Homo sapiens hypothetical gene supported by AK075558; BC021286 (LOC374946), mRNA.
HSAP0406S00000322	0.618	0.583	0.233	0.062	0.157	0.187	0.569	0.651	0.348	NM_020350	CDS; AGTRAP; angiotensin II receptor-associated protein; Homo sapiens angiotensin II receptor-associated protein (AGTRAP), mRNA.
HSAP0406S00000324	0.239	0.316	0.209	0.161	0.136	0.222	0.473	0.470	0.133	AL834308	CDS; DKFZp434F1313; hypothetical protein; Homo sapiens mRNA; cDNA DKFZp434F1313 (from clone DKFZp434F1313).
HSAP0406S00000326	0.311	0.330	0.172	-0.050	-0.069	0.107	0.234	0.265	0.100	BC018766	CDS; MTHFR; MTHFR protein; Homo sapiens 5,10-methylenetetrahydrofolate reductase (NADPH), mRNA (cDNA clone IMAGE:4299889), complete cds.
HSAP0406S00000327	0.338	0.347	0.143	0.351	0.353	0.148	1.662	1.625	0.183	NM_005957	CDS; MTHFR; 5,10-methylenetetrahydrofolate reductase (NADPH); Homo sapiens 5,10-methylenetetrahydrofolate reductase (NADPH) (MTHFR), mRNA.
HSAP0406S00000329	0.667	0.668	0.143	0.360	0.353	0.193	1.877	1.834	0.494	D28475	CDS; KIAA0046; N/A; Homo sapiens KIAA0046 mRNA, partial cds.
HSAP0406S00000331	0.297	0.315	0.083	0.062	0.163	0.357	0.081	0.135	0.159	BC005893	CDS; NPPA; natriuretic peptide precursor A; Homo sapiens natriuretic peptide precursor A, mRNA (cDNA clone MGC:14467 IMAGE:4273949), complete cds.
HSAP0406S00000332	0.282	0.322	0.135	-0.084	-0.069	0.203	0.261	0.316	0.175	NM_002521	CDS; NPPB; natriuretic peptide precursor B; Homo sapiens natriuretic peptide precursor B (NPPB), mRNA.
HSAP0406S00000336	1.219	1.250	0.129	1.205	1.186	0.134	1.833	1.831	0.065	AB095933	CDS; KIAA2013; KIAA2013 protein; Homo sapiens mRNA for KIAA2013 protein.
HSAP0406S00000337	0.234	0.250	0.042	0.218	0.162	0.263	0.695	0.830	0.437	NM_000302	CDS; PLOD; lysyl hydroxylase precursor; Homo sapiens procollagen-lysine, 2-oxoglutarate 5-dioxygenase (lysine hydroxylase, Ehlers-Danlos syndrome type VI) (PLOD), mRNA.
HSAP0406S00000339	0.352	0.401	0.165	-0.028	0.017	0.253	1.411	1.497	0.175	NM_014874	CDS; MFN2; mitofusin 2; Homo sapiens mitofusin 2 (MFN2), nuclear gene encoding mitochondrial protein, mRNA.
HSAP0406S00000341	0.525	0.494	0.167	0.197	0.118	0.152	0.554	0.538	0.073	AL122114	source; N/A; N/A; Homo sapiens mRNA; cDNA DKFZp434K0221 (from clone DKFZp434K0221).
HSAP0406S00000342	1.955	1.952	0.132	1.634	1.674	0.231	3.541	3.562	0.203	NM_021933	CDS; FLJ12438; IGFBP-2-Binding Protein, IIp45; Homo sapiens hypothetical protein FLJ12438 (FLJ12438), mRNA.
HSAP0406S00000343	1.785	1.827	0.244	0.869	1.010	0.661	1.806	1.816	0.342	NM_001243	CDS; TNFRSF8; tumor necrosis factor receptor superfamily, member 8 isoform 1 precursor; Homo sapiens tumor necrosis factor receptor superfamily, member 8 (TNFRSF8), transcript variant 1, mRNA.
HSAP0406S00000346	0.082	0.188	0.274	-0.050	0.022	0.222	0.336	0.342	0.058	NM_001066	CDS; TNFRSF1B; tumor necrosis factor receptor 2 precursor; Homo sapiens tumor necrosis factor receptor superfamily, member 1B (TNFRSF1B), mRNA.
HSAP0406S00000347	-0.007	0.074	0.218	-0.051	-0.009	0.123	0.252	0.252	0.153	NM_015378	CDS; VPS13D; vacuolar protein sorting 13D isoform 1; Homo sapiens vacuolar protein sorting 13D (yeast) (VPS13D), transcript variant 1, mRNA.
HSAP0406S00000354	-0.092	-0.067	0.068	-0.074	-0.064	0.197	0.183	0.286	0.268	NM_004753	CDS; DHRS3; dehydrogenase/reductase (SDR family) member 3; Homo sapiens dehydrogenase/reductase (SDR family) member 3 (DHRS3), mRNA.
HSAP0406S00000355	0.073	0.077	0.040	0.090	0.139	0.160	0.236	0.312	0.362	NM_152290	CDS; MGC35194; hypothetical protein MGC35194; Homo sapiens hypothetical protein MGC35194 (MGC35194), mRNA.
HSAP0406S00000356	0.116	0.147	0.175	-0.107	-0.049	0.187	-0.021	-0.021	0.038	NM_023013	CDS; LOC65121; similar to preferentially expressed antigen of melanoma LOC65121; Homo sapiens hypothetical protein similar to preferentially expressed antigen of melanoma (LOC65121), mRNA.
HSAP0406S00000358	0.090	0.094	0.044	0.025	0.041	0.077	0.100	0.138	0.117	AL049680	CDS; N/A; hypothetical protein; Human gene from PAC 845O24, chromosome 1, similar to preferentially expressed antigen of melanoma.
HSAP0406S00000359	0.108	0.119	0.068	0.031	0.045	0.079	-0.083	-0.035	0.208	BC002696	CDS; N/A; Unknown (protein for IMAGE:3608642); Homo sapiens cDNA clone IMAGE:3608642, partial cds.
HSAP0406S00000360	0.124	0.123	0.075	0.221	0.262	0.199	0.026	0.045	0.062	NM_023014	CDS; LOC65122; similar to preferentially expressed antigen of melanoma LOC65122; Homo sapiens hypothetical protein similar to preferentially expressed antigen of melanoma (LOC65122), mRNA.
HSAP0406S00000361	0.091	0.112	0.152	0.064	0.038	0.068	0.076	0.067	0.055	AL049681	CDS; N/A; hypothetical protein; Human gene from PAC 845O24, chromosome 1, similar to preferentially expressed antigen of melanoma.
HSAP0406S00000362	0.217	0.233	0.100	0.045	0.057	0.108	0.171	0.154	0.046	AL049682	CDS; N/A; hypothetical protein; Human gene from PAC 845O24, chromosome 1, similar to preferentially expressed antigen of melanoma.
HSAP0406S00000364	0.266	0.248	0.075	0.041	0.072	0.101	0.193	0.168	0.090	AL049682	CDS; N/A; hypothetical protein; Human gene from PAC 845O24, chromosome 1, similar to preferentially expressed antigen of melanoma.
HSAP0406S00000365	0.300	0.290	0.039	-0.120	-0.118	0.179	0.051	0.058	0.065	BC016048	CDS; LOC126755; LOC126755 protein; Homo sapiens hypothetical protein LOC126755, mRNA (cDNA clone IMAGE:4645529), partial cds.
HSAP0406S00000366	0.191	0.159	0.104	-0.051	0.072	0.222	0.107	0.143	0.142	NM_006474	CDS; T1A-2; lung type-I cell membrane-associated glycoprotein isoform a; Homo sapiens lung type-I cell membrane-associated glycoprotein (T1A-2), transcript variant 1, mRNA.
HSAP0406S00000369	0.178	0.309	0.288	0.153	0.227	0.234	0.058	0.042	0.072	AF030427	CDS; hT1a-1; hT1a-1; Homo sapiens lung type-I cell membrane-associated protein hT1a-1 (hT1a-1) mRNA, complete cds.
HSAP0406S00000370	-0.000	0.002	0.165	0.002	0.008	0.173	0.198	0.269	0.200	NM_012231	CDS; PRDM2; retinoblastoma protein-binding zinc finger protein isoform a; Homo sapiens PR domain containing 2, with ZNF domain (PRDM2), transcript variant 1, mRNA.
HSAP0406S00000372	0.369	0.365	0.073	0.136	0.142	0.155	0.364	0.332	0.125	AK123605	CDS; N/A; N/A; Homo sapiens cDNA FLJ41611 fis, clone CTONG3002020.
HSAP0406S00000373	0.298	0.350	0.257	-0.081	-0.062	0.183	0.217	0.235	0.095	AK124197	CDS; N/A; N/A; Homo sapiens cDNA FLJ42203 fis, clone THYMU2035388.
HSAP0406S00000374	0.318	0.321	0.122	-0.025	0.104	0.235	0.420	0.430	0.160	AB028949	CDS; KIAA1026; KIAA1026 protein; Homo sapiens mRNA for KIAA1026 protein, partial cds.
HSAP0406S00000375	0.055	0.055	?	0.321	0.328	0.032	0.290	0.290	?	AK126906	CDS; N/A; N/A; Homo sapiens cDNA FLJ44958 fis, clone BRAWH2011958.
HSAP0406S00000378	0.501	0.553	0.111	0.103	0.098	0.108	0.400	0.425	0.074	AK126562	CDS; N/A; N/A; Homo sapiens cDNA FLJ44599 fis, clone BLADE2007735.
HSAP0406S00000379	0.219	0.257	0.159	0.187	0.078	0.220	0.353	0.370	0.146	NM_201628	CDS; FLJ43806; hypothetical protein FLJ43806; Homo sapiens hypothetical protein FLJ43806 (FLJ43806), mRNA.
HSAP0406S00000380	0.459	0.454	0.093	-0.083	-0.046	0.108	0.294	0.359	0.190	AK095631	CDS; N/A; N/A; Homo sapiens cDNA FLJ38312 fis, clone FCBBF3021506.
HSAP0406S00000381	0.483	0.473	0.156	0.030	0.048	0.179	0.460	0.436	0.114	BC036877	CDS; N/A; Unknown (protein for IMAGE:5242289); Homo sapiens, clone IMAGE:5242289, mRNA, partial cds.
HSAP0406S00000382	0.236	0.274	0.222	-0.175	-0.156	0.214	0.231	0.260	0.165	NM_182534	CDS; FLJ23703; hypothetical protein FLJ23703; Homo sapiens hypothetical protein FLJ23703 (FLJ23703), mRNA.
HSAP0406S00000383	0.336	0.365	0.082	-0.149	-0.164	0.176	0.281	0.308	0.150	BC005177	CDS; FLJ10199; FLJ10199 protein; Homo sapiens hypothetical protein FLJ10199, mRNA (cDNA clone MGC:990 IMAGE:3507275), complete cds.
HSAP0406S00000385	-0.047	0.007	0.200	-0.370	-0.303	0.195	0.093	0.090	0.062	AB067524	CDS; KIAA1937; KIAA1937 protein; Homo sapiens mRNA for KIAA1937 protein, partial cds.
HSAP0406S00000388	0.019	0.022	0.021	-0.077	-0.079	0.156	0.335	0.328	0.150	NM_024329	CDS; EFHD2; EF hand domain containing 2; Homo sapiens EF hand domain containing 2 (EFHD2), mRNA.
HSAP0406S00000389	-0.059	-0.060	0.023	-0.055	-0.053	0.183	0.340	0.373	0.101	BC013648	CDS; EFHD2; EFHD2 protein; Homo sapiens EF hand domain containing 2, mRNA (cDNA clone IMAGE:3458218), complete cds.
HSAP0406S00000390	0.260	0.277	0.048	-0.041	-0.001	0.115	0.151	0.157	0.052	BC015118	CDS; CTRC; chymotrypsin C (caldecrin); Homo sapiens chymotrypsin C (caldecrin), mRNA (cDNA clone MGC:23991 IMAGE:3950170), complete cds.
HSAP0406S00000391	0.245	0.252	0.087	-0.017	-0.025	0.124	0.346	0.336	0.025	NM_033440	CDS; ELA2A; elastase 2A; Homo sapiens elastase 2A (ELA2A), mRNA.
HSAP0406S00000392	0.294	0.355	0.243	-0.010	0.015	0.124	0.414	0.419	0.039	NM_015849	CDS; ELA2B; pancreatic elastase IIB; Homo sapiens pancreatic elastase IIB (ELA2B), mRNA.
HSAP0406S00000393	0.108	0.127	0.051	-0.067	0.051	0.456	2.663	2.671	0.155	NM_001229	CDS; CASP9; caspase 9 isoform alpha preproprotein; Homo sapiens caspase 9, apoptosis-related cysteine protease (CASP9), transcript variant alpha, mRNA.
HSAP0406S00000394	0.684	0.689	0.253	0.631	0.678	0.226	1.690	1.684	0.111	AB023179	CDS; KIAA0962; KIAA0962 protein; Homo sapiens mRNA for KIAA0962 protein, partial cds.
HSAP0406S00000398	0.360	0.540	0.424	0.022	0.001	0.205	0.087	0.172	0.246	NM_024758	CDS; AGMAT; agmatine ureohydrolase (agmatinase); Homo sapiens agmatine ureohydrolase (agmatinase) (AGMAT), mRNA.
HSAP0406S00000399	0.833	0.818	0.159	0.262	0.347	0.396	1.477	1.408	0.410	BC006011	CDS; DDI2; DDI2 protein; Homo sapiens DNA-damage inducible protein 2, mRNA (cDNA clone MGC:14844 IMAGE:4296688), complete cds.
HSAP0406S00000400	0.343	0.385	0.192	-0.104	-0.040	0.106	-0.039	0.021	0.159	NM_006511	CDS; RSC1A1; regulatory solute carrier protein, family 1, member 1; Homo sapiens regulatory solute carrier protein, family 1, member 1 (RSC1A1), mRNA.
HSAP0406S00000401	0.433	0.455	0.077	0.120	0.079	0.292	0.472	0.482	0.133	BC040441	CDS; PLEKHM2; PLEKHM2 protein; Homo sapiens pleckstrin homology domain containing, family M (with RUN domain) member 2, mRNA (cDNA clone IMAGE:5590182), partial cds.
HSAP0406S00000407	0.384	0.395	0.108	0.033	0.030	0.137	0.358	0.384	0.159	NM_207348	CDS; LOC284723; hypothetical protein LOC284723; Homo sapiens hypothetical protein LOC284723 (LOC284723), mRNA.
HSAP0406S00000408	0.407	0.387	0.147	-0.009	0.039	0.197	0.260	0.262	0.116	AK055259	source; N/A; N/A; Homo sapiens cDNA FLJ30697 fis, clone FCBBF2000815, weakly similar to ZYXIN.
HSAP0406S00000410	2.075	2.076	0.253	1.587	1.652	0.560	2.096	2.158	0.242	AK094772	CDS; N/A; N/A; Homo sapiens cDNA FLJ37453 fis, clone BRAWH2010754.
HSAP0406S00000411	0.432	0.464	0.184	0.238	0.324	0.285	0.703	0.694	0.360	NM_015001	CDS; SHARP; SMART/HDAC1 associated repressor protein; Homo sapiens SMART/HDAC1 associated repressor protein (SHARP), mRNA.
HSAP0406S00000412	0.560	0.535	0.120	0.474	0.628	0.337	0.761	0.731	0.095	NM_003443	CDS; ZBTB17; zinc finger and BTB domain containing 17; Homo sapiens zinc finger and BTB domain containing 17 (ZBTB17), mRNA.
HSAP0406S00000413	0.302	0.335	0.269	0.189	0.197	0.087	0.072	0.062	0.038	NM_178840	CDS; MGC24047; hypothetical protein MGC24047; Homo sapiens hypothetical protein MGC24047 (MGC24047), mRNA.
HSAP0406S00000414	0.372	0.597	0.620	-0.052	0.160	0.572	0.187	0.192	0.111	NM_014424	CDS; HSPB7; heat shock 27kDa protein family, member 7 (cardiovascular); Homo sapiens heat shock 27kDa protein family, member 7 (cardiovascular) (HSPB7), mRNA.
HSAP0406S00000417	0.549	0.564	0.190	-0.150	-0.165	0.163	0.350	0.429	0.221	BC053869	CDS; CLCNKA; chloride channel Ka; Homo sapiens chloride channel Ka, mRNA (cDNA clone MGC:61490 IMAGE:5187202), complete cds.
HSAP0406S00000418	0.532	0.521	0.058	-0.069	-0.037	0.137	0.458	0.438	0.049	NM_000085	CDS; CLCNKB; chloride channel Kb; Homo sapiens chloride channel Kb (CLCNKB), mRNA.
HSAP0406S00000419	0.268	0.260	0.067	0.108	0.065	0.166	0.288	0.311	0.105	BC016848	CDS; FLJ36766; hypothetical protein FLJ36766; Homo sapiens hypothetical protein FLJ36766, mRNA (cDNA clone MGC:10240 IMAGE:3913592), complete cds.
HSAP0406S00000421	0.218	0.227	0.062	0.027	0.021	0.220	0.290	0.273	0.188	NM_004431	CDS; EPHA2; ephrin receptor EphA2; Homo sapiens EphA2 (EPHA2), mRNA.
HSAP0406S00000423	0.648	0.659	0.217	-0.117	-0.102	0.121	0.465	0.466	0.178	NM_153213	CDS; ARHGEF19; Rho guanine nucleotide exchange factor (GEF) 19; Homo sapiens Rho guanine nucleotide exchange factor (GEF) 19 (ARHGEF19), mRNA.
HSAP0406S00000424	0.489	0.500	0.142	-0.048	0.075	0.520	0.795	0.835	0.293	NM_030907	CDS; MGC10731; hypothetical protein MGC10731; Homo sapiens hypothetical protein MGC10731 (MGC10731), mRNA.
HSAP0406S00000425	0.474	0.478	0.163	0.008	0.045	0.157	0.202	0.223	0.111	BC032439	CDS; FBXO42; FBXO42 protein; Homo sapiens F-box protein 42, mRNA (cDNA clone IMAGE:5164686), partial cds.
HSAP0406S00000426	0.391	0.454	0.193	-0.020	0.012	0.107	0.197	0.188	0.039	AL833874	CDS; DKFZp762L155; hypothetical protein; Homo sapiens mRNA; cDNA DKFZp762L155 (from clone DKFZp762L155).
HSAP0406S00000428	0.186	0.190	0.112	0.277	0.287	0.141	0.062	0.084	0.132	AB037753	CDS; KIAA1332; KIAA1332 protein; Homo sapiens mRNA for KIAA1332 protein, partial cds.
HSAP0406S00000430	1.322	1.423	0.298	1.125	1.341	0.645	2.694	2.703	0.375	AJ295987	CDS; N/A; hypothetical protein; Homo sapiens mRNA for hypothetical protein (ORF1), clone Telethon(Italy_B41)_Strait01448_FL406.
HSAP0406S00000433	0.407	0.391	0.081	0.120	0.117	0.115	0.221	0.219	0.032	AK128106	CDS; N/A; N/A; Homo sapiens cDNA FLJ46227 fis, clone TESTI4014891.
HSAP0406S00000434	0.890	0.993	0.210	0.822	0.827	0.232	1.265	1.301	0.274	AK024468	CDS; FLJ00061; FLJ00061 protein; Homo sapiens mRNA for FLJ00061 protein, partial cds.
HSAP0406S00000436	0.307	0.317	0.142	0.094	0.085	0.175	0.406	0.376	0.082	AK125268	CDS; N/A; N/A; Homo sapiens cDNA FLJ43278 fis, clone KIDNE2013095.
HSAP0406S00000438	0.249	0.281	0.069	-0.244	-0.196	0.194	0.482	0.479	0.090	AB067509	CDS; KIAA1922; KIAA1922 protein; Homo sapiens mRNA for KIAA1922 protein, partial cds.
HSAP0406S00000439	0.339	0.366	0.227	-0.203	-0.212	0.105	0.293	0.262	0.076	AK093202	CDS; N/A; N/A; Homo sapiens cDNA FLJ35883 fis, clone TESTI2008929.
HSAP0406S00000444	0.278	0.275	0.033	0.098	0.094	0.085	0.414	0.477	0.176	AB051480	CDS; KIAA1693; KIAA1693 protein; Homo sapiens mRNA for KIAA1693 protein, partial cds.
HSAP0406S00000447	0.362	0.431	0.160	0.248	0.217	0.249	1.360	1.380	0.191	AK090414	CDS; FLJ00313; FLJ00313 protein; Homo sapiens mRNA for FLJ00313 protein.
HSAP0406S00000449	0.259	0.280	0.082	-0.105	-0.053	0.126	0.219	0.244	0.053	AL035288	CDS; N/A; hypothetical protein; H.sapiens gene from PAC 163M9, similar to rat Espin gene, partial cds.
HSAP0406S00000450	0.231	0.228	0.063	-0.324	-0.280	0.132	0.551	0.548	0.091	U28055	CDS; N/A; hepatocyte growth factor-like protein homolog; Homo sapiens hepatocyte growth factor-like protein homolog mRNA, partial cds.
HSAP0406S00000451	0.537	0.527	0.137	0.054	0.116	0.224	1.045	1.017	0.176	NM_014675	CDS; CROCC; ciliary rootlet coiled-coil, rootletin; Homo sapiens ciliary rootlet coiled-coil, rootletin (CROCC), mRNA.
HSAP0406S00000454	0.069	0.090	0.149	-0.143	-0.101	0.176	0.083	0.101	0.070	BC015039	CDS; MFAP2; microfibrillar-associated protein 2, precursor; Homo sapiens microfibrillar-associated protein 2, transcript variant 2, mRNA (cDNA clone MGC:9450 IMAGE:3910064), complete cds.
HSAP0406S00000458	0.341	0.360	0.119	-0.011	0.002	0.259	0.208	0.229	0.112	NM_022089	CDS; HSA9947; putative ATPase; Homo sapiens putative ATPase (HSA9947), mRNA.
HSAP0406S00000459	0.509	0.531	0.123	0.432	0.543	0.318	1.582	1.604	0.099	BC007840	CDS; SDHB; succinate dehydrogenase complex, subunit B, iron sulfur (Ip); Homo sapiens succinate dehydrogenase complex, subunit B, iron sulfur (Ip), mRNA (cDNA clone MGC:14116 IMAGE:4124737), complete cds.
HSAP0406S00000461	0.763	0.773	0.212	0.290	0.350	0.275	1.048	1.127	0.386	AB023211	CDS; KIAA0994; KIAA0994 protein; Homo sapiens mRNA for KIAA0994 protein, partial cds.
HSAP0406S00000462	-0.011	0.143	0.351	0.100	0.012	0.178	-0.107	-0.092	0.362	AK127830	CDS; N/A; N/A; Homo sapiens cDNA FLJ45933 fis, clone PLACE7003639.
HSAP0406S00000463	0.836	0.799	0.110	0.202	0.239	0.224	0.355	0.375	0.068	NM_013358	CDS; PADI1; peptidylarginine deiminase type I; Homo sapiens peptidyl arginine deiminase, type I (PADI1), mRNA.
HSAP0406S00000464	0.201	0.192	0.089	0.199	0.238	0.095	0.479	0.536	0.144	NM_016233	CDS; PADI3; peptidylarginine deiminase type III; Homo sapiens peptidyl arginine deiminase, type III (PADI3), mRNA.
HSAP0406S00000465	0.281	0.321	0.169	0.106	0.190	0.223	0.852	0.807	0.163	NM_012387	CDS; PADI4; peptidyl arginine deiminase, type IV; Homo sapiens peptidyl arginine deiminase, type IV (PADI4), mRNA.
HSAP0406S00000466	0.312	0.329	0.155	-0.085	-0.035	0.283	0.402	0.471	0.183	NM_207421	CDS; PADI6; peptidylarginine deiminase type 6; Homo sapiens peptidyl arginine deiminase, type VI (PADI6), mRNA.
HSAP0406S00000467	0.474	0.495	0.125	0.072	0.066	0.201	0.414	0.426	0.182	AK126021	CDS; N/A; N/A; Homo sapiens cDNA FLJ44033 fis, clone TESTI4028062.
HSAP0406S00000470	0.438	0.484	0.122	0.037	0.117	0.207	0.489	0.492	0.284	NM_018715	CDS; TD-60; RCC1-like; Homo sapiens RCC1-like (TD-60), mRNA.
HSAP0406S00000472	0.050	0.144	0.209	-0.129	-0.072	0.165	0.316	0.282	0.094	NM_018125	CDS; FLJ10521; hypothetical protein FLJ10521; Homo sapiens hypothetical protein FLJ10521 (FLJ10521), mRNA.
HSAP0406S00000476	0.075	0.105	0.118	0.115	0.100	0.166	-0.159	-0.126	0.156	AK057339	CDS; N/A; N/A; Homo sapiens cDNA FLJ32777 fis, clone TESTI2002057, highly similar to Human actin-like peptide mRNA.
HSAP0406S00000478	0.210	0.268	0.315	-0.021	-0.000	0.208	0.111	0.132	0.102	NM_032880	CDS; MGC15730; hypothetical protein MGC15730; Homo sapiens hypothetical protein MGC15730 (MGC15730), mRNA.
HSAP0406S00000479	0.179	0.209	0.096	0.110	0.131	0.141	0.323	0.351	0.085	NM_152375	CDS; FLJ38753; hypothetical protein FLJ38753; Homo sapiens hypothetical protein FLJ38753 (FLJ38753), mRNA.
HSAP0406S00000480	0.813	0.792	0.243	-0.161	-0.114	0.194	0.454	0.400	0.116	NM_002584	CDS; PAX7; paired box gene 7 isoform 1; Homo sapiens paired box gene 7 (PAX7), transcript variant 1, mRNA.
HSAP0406S00000481	0.379	0.395	0.109	0.138	0.190	0.156	0.180	0.224	0.153	NM_152232	CDS; TAS1R2; taste receptor, type 1, member 2; Homo sapiens taste receptor, type 1, member 2 (TAS1R2), mRNA.
HSAP0406S00000482	1.184	1.233	0.281	0.742	0.694	0.273	1.727	1.690	0.116	NM_003748	CDS; ALDH4A1; aldehyde dehydrogenase 4A1 precursor; Homo sapiens aldehyde dehydrogenase 4 family, member A1 (ALDH4A1), nuclear gene encoding mitochondrial protein, transcript variant P5CDhL, mRNA.
HSAP0406S00000483	0.426	0.435	0.207	0.008	-0.094	0.175	0.501	0.512	0.104	AK024480	CDS; FLJ00074; FLJ00074 protein; Homo sapiens mRNA for FLJ00074 protein, partial cds.
HSAP0406S00000493	1.468	1.600	0.337	0.693	0.677	0.582	1.773	1.834	0.221	NM_020765	CDS; RBAF600; retinoblastoma-associated factor 600; Homo sapiens retinoblastoma-associated factor 600 (RBAF600), mRNA.
HSAP0406S00000494	0.512	0.541	0.185	0.002	0.095	0.262	0.383	0.359	0.069	D42044	CDS; KIAA0090; N/A; Homo sapiens KIAA0090 mRNA, partial cds.
HSAP0406S00000496	1.164	1.100	0.289	0.689	0.849	0.482	1.891	1.816	0.270	NM_016183	CDS; C1orf33; ribosomal protein P0-like protein; Homo sapiens chromosome 1 open reading frame 33 (C1orf33), mRNA.
HSAP0406S00000497	0.341	0.348	0.217	0.074	0.088	0.102	0.151	0.194	0.104	NM_201252	CDS; AFAR3; aflatoxin B1 aldehyde reductase 3; Homo sapiens aflatoxin B1 aldehyde reductase 3 (AFAR3), mRNA.
HSAP0406S00000499	0.132	0.266	0.293	0.084	0.105	0.211	0.014	0.012	0.099	NM_012067	CDS; AKR7A3; aldo-keto reductase family 7, member A3; Homo sapiens aldo-keto reductase family 7, member A3 (aflatoxin aldehyde reductase) (AKR7A3), mRNA.
HSAP0406S00000500	0.304	0.391	0.220	0.324	0.326	0.159	0.316	0.284	0.100	AK074453	CDS; N/A; N/A; Homo sapiens cDNA FLJ23873 fis, clone LNG12941.
HSAP0406S00000502	0.261	0.232	0.121	-0.134	-0.054	0.283	0.145	0.133	0.131	NM_003689	CDS; AKR7A2; aldo-keto reductase family 7, member A2; Homo sapiens aldo-keto reductase family 7, member A2 (aflatoxin aldehyde reductase) (AKR7A2), mRNA.
HSAP0406S00000504	0.285	0.327	0.305	-0.015	0.011	0.138	0.701	0.743	0.192	NM_017765	CDS; PQLC2; PQ loop repeat containing 2; Homo sapiens PQ loop repeat containing 2 (PQLC2), mRNA.
HSAP0406S00000505	0.274	0.265	0.054	0.025	0.014	0.167	0.403	0.446	0.169	AK095564	CDS; N/A; N/A; Homo sapiens cDNA FLJ38245 fis, clone FCBBF2007186.
HSAP0406S00000507	0.345	0.347	0.116	0.046	0.046	0.176	0.383	0.377	0.060	AK130267	CDS; N/A; N/A; Homo sapiens cDNA FLJ26757 fis, clone PRS02255.
HSAP0406S00000508	0.276	0.286	0.072	-0.088	-0.071	0.130	0.161	0.165	0.049	AK130383	CDS; N/A; N/A; Homo sapiens cDNA FLJ26873 fis, clone PRS08805.
HSAP0406S00000509	0.180	0.229	0.143	0.160	0.167	0.113	0.358	0.406	0.156	AK096102	CDS; N/A; N/A; Homo sapiens cDNA FLJ38783 fis, clone LIVER2001191.
HSAP0406S00000510	0.441	0.437	0.071	0.205	0.160	0.239	0.382	0.377	0.077	NM_004930	CDS; CAPZB; F-actin capping protein beta subunit; Homo sapiens capping protein (actin filament) muscle Z-line, beta (CAPZB), mRNA.
HSAP0406S00000511	1.910	1.957	0.170	1.207	1.224	0.329	3.015	3.026	0.163	BC009927	CDS; N/A; Unknown (protein for IMAGE:3604336); Homo sapiens, clone IMAGE:3604336, mRNA, partial cds.
HSAP0406S00000512	0.026	0.058	0.098	-0.047	-0.005	0.130	0.254	0.242	0.115	NM_182744	CDS; NBL1; neuroblastoma, suppression of tumorigenicity 1 precursor; Homo sapiens neuroblastoma, suppression of tumorigenicity 1 (NBL1), transcript variant 1, mRNA.
HSAP0406S00000513	0.277	0.333	0.205	0.018	0.017	0.099	0.344	0.330	0.149	NM_000871	CDS; HTR6; 5-hydroxytryptamine (serotonin) receptor 6; Homo sapiens 5-hydroxytryptamine (serotonin) receptor 6 (HTR6), mRNA.
HSAP0406S00000515	0.939	0.909	0.125	0.310	0.346	0.482	1.546	1.558	0.259	NM_181719	CDS; LOC255104; hypothetical protein LOC255104; Homo sapiens hypothetical protein LOC255104 (LOC255104), mRNA.
HSAP0406S00000518	0.560	0.577	0.097	-0.032	0.012	0.130	0.041	0.029	0.101	NM_019062	CDS; FLJ20225; hypothetical protein FLJ20225; Homo sapiens hypothetical protein FLJ20225 (FLJ20225), mRNA.
HSAP0406S00000519	0.143	0.140	0.210	0.105	0.108	0.294	-0.007	0.009	0.043	AB007928	CDS; KIAA0459; KIAA0459 protein; Homo sapiens mRNA for KIAA0459 protein, partial cds.
HSAP0406S00000520	0.899	0.898	0.062	-0.214	-0.147	0.122	0.309	0.327	0.163	NM_014589	CDS; PLA2G2E; phospholipase A2, group IIE; Homo sapiens phospholipase A2, group IIE (PLA2G2E), mRNA.
HSAP0406S00000521	0.442	0.466	0.142	0.164	0.235	0.232	0.208	0.199	0.093	NM_000300	CDS; PLA2G2A; phospholipase A2, group IIA; Homo sapiens phospholipase A2, group IIA (platelets, synovial fluid) (PLA2G2A), mRNA.
HSAP0406S00000522	0.261	0.375	0.248	-0.251	-0.146	0.247	0.027	0.044	0.067	BC036792	CDS; PLA2G5; phospholipase A2, group V; Homo sapiens phospholipase A2, group V, mRNA (cDNA clone MGC:46205 IMAGE:5764660), complete cds.
HSAP0406S00000523	0.448	0.435	0.062	0.337	0.345	0.177	0.547	0.550	0.040	NM_012400	CDS; PLA2G2D; phospholipase A2, group IID; Homo sapiens phospholipase A2, group IID (PLA2G2D), mRNA.
HSAP0406S00000524	0.742	0.754	0.143	-0.084	-0.063	0.203	0.412	0.391	0.057	NM_022819	CDS; PLA2G2F; phospholipase A2, group IIF; Homo sapiens phospholipase A2, group IIF (PLA2G2F), mRNA.
HSAP0406S00000525	0.438	0.430	0.117	-0.005	-0.071	0.305	0.585	0.583	0.104	NM_152376	CDS; UBXD3; UBX domain containing 3; Homo sapiens UBX domain containing 3 (UBXD3), mRNA.
HSAP0406S00000526	0.229	0.219	0.107	0.065	0.064	0.132	0.195	0.185	0.131	AK125833	CDS; N/A; N/A; Homo sapiens cDNA FLJ43845 fis, clone TESTI4006326.
HSAP0406S00000528	0.425	0.354	0.244	-0.048	-0.085	0.117	0.110	0.113	0.122	BC020630	CDS; CaMKIINalpha; CaMKIINalpha protein; Homo sapiens calcium/calmodulin-dependent protein kinase II, mRNA (cDNA clone MGC:22256 IMAGE:4703846), complete cds.
HSAP0406S00000530	0.686	0.710	0.180	0.487	0.428	0.159	1.278	1.292	0.105	NM_024544	CDS; FLJ12875; hypothetical protein FLJ12875; Homo sapiens hypothetical protein FLJ12875 (FLJ12875), mRNA.
HSAP0406S00000531	0.670	0.687	0.125	0.129	0.087	0.246	0.455	0.485	0.174	NM_207334	CDS; FAM43B; family with sequence similarity 43, member B; Homo sapiens family with sequence similarity 43, member B (FAM43B), mRNA.
HSAP0406S00000532	0.602	0.610	0.216	0.163	0.143	0.113	0.579	0.579	0.146	NM_001785	CDS; CDA; cytidine deaminase; Homo sapiens cytidine deaminase (CDA), mRNA.
HSAP0406S00000533	0.298	0.287	0.160	0.022	0.018	0.177	0.213	0.249	0.180	NM_032409	CDS; PINK1; PTEN induced putative kinase 1; Homo sapiens PTEN induced putative kinase 1 (PINK1), mRNA.
HSAP0406S00000536	0.499	0.571	0.205	-0.079	-0.093	0.212	0.120	0.141	0.095	AY358957	CDS; N/A; PINK1; Homo sapiens clone DNA71277 PINK1 (UNQ740) mRNA, complete cds.
HSAP0406S00000537	0.466	0.521	0.161	-0.023	0.095	0.204	0.588	0.646	0.213	AK090466	CDS; FLJ00387; FLJ00387 protein; Homo sapiens mRNA for FLJ00387 protein.
HSAP0406S00000538	0.634	0.739	0.279	0.631	0.721	0.352	1.031	1.175	0.368	NM_005216	CDS; DDOST; dolichyl-diphosphooligosaccharide-proteinglycosyltransferase; Homo sapiens dolichyl-diphosphooligosaccharide-protein glycosyltransferase (DDOST), mRNA.
HSAP0406S00000540	0.131	0.122	0.082	0.013	0.019	0.109	0.211	0.197	0.076	NM_020816	CDS; KIF17; kinesin family member 17; Homo sapiens kinesin family member 17 (KIF17), mRNA.
HSAP0406S00000541	0.484	0.447	0.243	-0.067	-0.042	0.081	0.063	0.096	0.198	AK124869	CDS; N/A; N/A; Homo sapiens cDNA FLJ42879 fis, clone BRHIP3001283.
HSAP0406S00000542	-0.066	-0.055	0.098	0.244	0.099	0.255	-0.112	-0.083	0.146	AL833978	CDS; DKFZp434I0612; hypothetical protein; Homo sapiens mRNA; cDNA DKFZp434I0612 (from clone DKFZp434I0612).
HSAP0406S00000545	0.069	0.109	0.103	0.036	0.065	0.220	-0.158	-0.130	0.095	NM_003760	CDS; EIF4G3; eukaryotic translation initiation factor 4 gamma, 3; Homo sapiens eukaryotic translation initiation factor 4 gamma, 3 (EIF4G3), mRNA.
HSAP0406S00000546	0.211	0.228	0.137	0.081	0.162	0.188	0.179	0.177	0.147	AK123231	CDS; N/A; N/A; Homo sapiens cDNA FLJ41237 fis, clone BRAMY2031442.
HSAP0406S00000547	0.391	0.424	0.120	0.087	0.133	0.238	1.394	1.329	0.402	AB031742	CDS; N/A; endothelin-converting enzyme-1c; Homo sapiens mRNA for endothelin-converting enzyme-1c, complete cds.
HSAP0406S00000550	0.381	0.474	0.234	0.237	0.278	0.259	1.413	1.389	0.378	NM_032264	CDS; AE2; hypothetical protein AE2; Homo sapiens hypothetical protein AE2 (AE2), mRNA.
HSAP0406S00000555	0.415	0.407	0.111	-0.015	0.041	0.153	0.299	0.312	0.088	NM_000478	CDS; ALPL; tissue non-specific alkaline phosphatase precursor; Homo sapiens alkaline phosphatase, liver/bone/kidney (ALPL), mRNA.
HSAP0406S00000559	0.438	0.437	0.030	-0.005	0.014	0.145	0.094	0.126	0.140	AB007943	CDS; KIAA0474; KIAA0474 protein; Homo sapiens mRNA for KIAA0474 protein, partial cds.
HSAP0406S00000565	1.712	1.737	0.286	0.914	1.019	0.514	2.003	2.022	0.131	NM_032236	CDS; USP48; ubiquitin specific protease 48; Homo sapiens ubiquitin specific protease 48 (USP48), mRNA.
HSAP0406S00000566	0.621	0.621	0.067	-0.050	0.002	0.179	0.194	0.272	0.216	AK127275	CDS; N/A; N/A; Homo sapiens cDNA FLJ45342 fis, clone BRHIP3009753.
HSAP0406S00000568	0.436	0.453	0.333	-0.112	-0.104	0.184	0.247	0.336	0.250	M85289	CDS; HSPG2; heparan sulfate proteoglycan; Human heparan sulfate proteoglycan (HSPG2) mRNA, complete cds.
HSAP0406S00000569	0.566	0.578	0.074	0.060	0.130	0.142	0.337	0.356	0.085	NM_007352	CDS; ELA3B; elastase 3B; Homo sapiens elastase 3B, pancreatic (ELA3B), mRNA.
HSAP0406S00000570	0.675	0.648	0.120	0.202	0.160	0.109	0.445	0.409	0.137	NM_005747	CDS; ELA3A; elastase 3, pancreatic (protease E); Homo sapiens elastase 3A, pancreatic (protease E) (ELA3A), mRNA.
HSAP0406S00000571	2.467	2.457	0.283	1.196	1.250	0.877	2.743	2.617	0.318	AF161506	CDS; N/A; HSPC157; Homo sapiens HSPC157 mRNA, complete cds.
HSAP0406S00000572	0.181	0.233	0.144	0.223	0.221	0.180	0.821	0.780	0.237	BC018266	CDS; CDC42; CDC42 protein; Homo sapiens cell division cycle 42 (GTP binding protein, 25kDa), mRNA (cDNA clone MGC:17253 IMAGE:3449526), complete cds.
HSAP0406S00000573	0.377	0.386	0.139	0.638	0.662	0.166	0.223	0.214	0.057	L10844	CDS; N/A; growth-regulating protein; Human cellular growth-regulating protein mRNA, complete cds.
HSAP0406S00000574	0.117	0.131	0.076	-0.031	-0.054	0.225	0.217	0.253	0.214	AY358947	CDS; N/A; Wnt4; Homo sapiens clone DNA48328 Wnt4 (UNQ426) mRNA, complete cds.
HSAP0406S00000576	0.424	0.436	0.263	0.094	0.187	0.153	1.165	1.193	0.422	NM_014870	CDS; KIAA0478; KIAA0478 gene product; Homo sapiens KIAA0478 gene product (KIAA0478), mRNA.
HSAP0406S00000577	0.503	0.525	0.159	-0.135	-0.106	0.182	0.105	0.088	0.073	NM_020526	CDS; EPHA8; ephrin receptor EphA8 precursor; Homo sapiens EphA8 (EPHA8), mRNA.
HSAP0406S00000579	0.296	0.302	0.080	0.015	0.049	0.087	0.285	0.319	0.096	BC030153	CDS; C1QA; complement component 1, q subcomponent, alpha polypeptide, precursor; Homo sapiens complement component 1, q subcomponent, alpha polypeptide, mRNA (cDNA clone MGC:29490 IMAGE:4850418), complete cds.
HSAP0406S00000580	0.299	0.298	0.046	-0.010	0.042	0.146	0.236	0.229	0.052	NM_172369	CDS; C1QG; complement component 1, q subcomponent, gamma polypeptide; Homo sapiens complement component 1, q subcomponent, gamma polypeptide (C1QG), mRNA.
HSAP0406S00000581	0.471	0.520	0.165	0.235	0.247	0.133	0.353	0.358	0.030	NM_000491	CDS; C1QB; complement component 1, q subcomponent, beta polypeptide precursor; Homo sapiens complement component 1, q subcomponent, beta polypeptide (C1QB), mRNA.
HSAP0406S00000582	0.109	0.158	0.160	-0.026	0.003	0.106	0.248	0.261	0.118	NM_004442	CDS; EPHB2; ephrin receptor EphB2 isoform 2 precursor; Homo sapiens EphB2 (EPHB2), transcript variant 2, mRNA.
HSAP0406S00000584	1.755	1.822	0.465	0.979	1.112	0.588	2.293	2.308	0.256	BC040194	CDS; AOF2; AOF2 protein; Homo sapiens amine oxidase (flavin containing) domain 2, mRNA (cDNA clone IMAGE:4815528), partial cds.
HSAP0406S00000590	-0.107	-0.069	0.199	0.054	0.063	0.194	0.026	-0.006	0.097	AK074153	CDS; FLJ00226; FLJ00226 protein; Homo sapiens mRNA for FLJ00226 protein.
HSAP0406S00000591	0.609	0.635	0.149	0.184	0.322	0.324	0.714	0.709	0.104	NM_033631	CDS; LUZP1; leucine zipper protein 1; Homo sapiens leucine zipper protein 1 (LUZP1), mRNA.
HSAP0406S00000592	0.170	0.189	0.084	-0.180	-0.189	0.177	0.359	0.355	0.042	NM_000864	CDS; HTR1D; 5-hydroxytryptamine (serotonin) receptor 1D; Homo sapiens 5-hydroxytryptamine (serotonin) receptor 1D (HTR1D), mRNA.
HSAP0406S00000594	1.714	1.666	0.212	1.435	1.263	0.562	2.703	2.621	0.271	BC001449	CDS; HNRPR; HNRPR protein; Homo sapiens heterogeneous nuclear ribonucleoprotein R, mRNA (cDNA clone MGC:2039 IMAGE:3139052), complete cds.
HSAP0406S00000597	0.412	0.413	0.059	0.352	0.310	0.153	1.378	1.447	0.411	BC068594	CDS; LOC148898; hypothetical protein BC007899; Homo sapiens hypothetical protein BC007899, mRNA (cDNA clone MGC:87626 IMAGE:4828713), complete cds.
HSAP0406S00000598	0.378	0.385	0.169	-0.094	-0.060	0.111	0.370	0.400	0.136	AB051497	CDS; KIAA1710; KIAA1710 protein; Homo sapiens mRNA for KIAA1710 protein, partial cds.
HSAP0406S00000599	0.443	0.479	0.163	-0.003	0.002	0.121	0.131	0.170	0.155	NM_003196	CDS; TCEA3; transcription elongation factor A (SII), 3; Homo sapiens transcription elongation factor A (SII), 3 (TCEA3), mRNA.
HSAP0406S00000603	0.265	0.324	0.170	0.073	0.095	0.097	0.095	0.167	0.157	BC024651	CDS; N/A; Unknown (protein for MGC:25116); Homo sapiens cDNA clone MGC:25116 IMAGE:4509288, complete cds.
HSAP0406S00000604	0.449	0.427	0.162	-0.135	-0.065	0.235	0.034	0.059	0.134	BC060786	CDS; UPLC1; up-regulated in liver cancer 1; Homo sapiens up-regulated in liver cancer 1, mRNA (cDNA clone MGC:71572 IMAGE:5298355), complete cds.
HSAP0406S00000605	0.381	0.436	0.226	0.120	0.125	0.190	0.326	0.310	0.136	BC007609	CDS; E2F2; E2F2 protein; Homo sapiens E2F transcription factor 2, mRNA (cDNA clone IMAGE:3351479), complete cds.
HSAP0406S00000606	0.714	0.726	0.099	0.836	0.719	0.321	1.612	1.647	0.241	NM_004091	CDS; E2F2; E2F transcription factor 2; Homo sapiens E2F transcription factor 2 (E2F2), mRNA.
HSAP0406S00000607	1.937	2.088	0.542	0.624	1.296	0.942	2.787	2.828	0.168	NM_002167	CDS; ID3; inhibitor of DNA binding 3; Homo sapiens inhibitor of DNA binding 3, dominant negative helix-loop-helix protein (ID3), mRNA.
HSAP0406S00000608	0.060	0.079	0.070	0.065	0.049	0.116	0.283	0.284	0.019	AJ310434	CDS; MDS2; N/A; Homo sapiens MDS2 gene.
HSAP0406S00000609	2.628	2.661	0.186	2.646	2.657	0.240	2.963	2.952	0.186	NM_000975	CDS; RPL11; ribosomal protein L11; Homo sapiens ribosomal protein L11 (RPL11), mRNA.
HSAP0406S00000611	0.247	0.247	0.131	-0.308	-0.237	0.303	0.284	0.284	0.090	NM_014486	CDS; AD7C-NTP; neuronal thread protein AD7c-NTP; Homo sapiens neuronal thread protein AD7c-NTP (AD7C-NTP), mRNA.
HSAP0406S00000612	0.158	0.187	0.129	0.003	0.035	0.193	0.335	0.336	0.022	NM_003198	CDS; TCEB3; elongin A; Homo sapiens transcription elongation factor B (SIII), polypeptide 3 (110kDa, elongin A) (TCEB3), mRNA.
HSAP0406S00000613	0.525	0.533	0.228	0.130	0.273	0.334	0.696	0.791	0.409	NM_020362	CDS; HT014; thioredoxin family Trp26; Homo sapiens HT014 (HT014), mRNA.
HSAP0406S00000614	0.775	0.813	0.179	0.298	0.324	0.187	1.540	1.573	0.376	NM_007260	CDS; LYPLA2; lysophospholipase II; Homo sapiens lysophospholipase II (LYPLA2), mRNA.
HSAP0406S00000615	0.242	0.225	0.149	-0.057	0.026	0.186	1.117	1.130	0.112	BC050685	CDS; GALE; UDP-galactose-4-epimerase; Homo sapiens galactose-4-epimerase, UDP-, mRNA (cDNA clone MGC:60260 IMAGE:6161561), complete cds.
HSAP0406S00000616	0.561	0.586	0.123	0.238	0.338	0.240	0.674	0.677	0.074	BC010570	CDS; HMGCL; 3-hydroxymethyl-3-methylglutaryl-Coenzyme A lyase (hydroxymethylglutaricaciduria); Homo sapiens 3-hydroxymethyl-3-methylglutaryl-Coenzyme A lyase (hydroxymethylglutaricaciduria), mRNA (cDNA clone MGC:17215 IMAGE:4178704), complete cds.
HSAP0406S00000617	0.358	0.379	0.059	0.212	0.266	0.298	1.059	1.142	0.515	BC017338	CDS; FUCA1; fucosidase, alpha-L- 1, tissue; Homo sapiens fucosidase, alpha-L- 1, tissue, mRNA (cDNA clone MGC:29579 IMAGE:4871788), complete cds.
HSAP0406S00000619	0.761	0.799	0.170	0.475	0.495	0.169	1.744	1.764	0.168	NM_001841	CDS; CNR2; cannabinoid receptor 2 (macrophage); Homo sapiens cannabinoid receptor 2 (macrophage) (CNR2), mRNA.
HSAP0406S00000620	2.124	2.242	0.462	1.614	1.694	0.614	3.158	3.162	0.120	NM_017761	CDS; PNRC2; proline-rich nuclear receptor coactivator 2; Homo sapiens proline-rich nuclear receptor coactivator 2 (PNRC2), mRNA.
HSAP0406S00000621	2.092	2.104	0.123	1.664	1.791	0.461	3.077	3.062	0.189	AF419331	CDS; N/A; TLS-associated protein TASR-1; Homo sapiens TLS-associated protein TASR-1 mRNA, complete cds, alternative transcript.
HSAP0406S00000624	-0.022	-0.008	0.087	-0.092	-0.040	0.162	0.143	0.150	0.067	AK125972	CDS; N/A; N/A; Homo sapiens cDNA FLJ43984 fis, clone TESTI4018886, weakly similar to M-protein, striated muscle.
HSAP0406S00000628	0.600	0.560	0.095	0.214	0.288	0.211	0.632	0.645	0.088	NM_021258	CDS; IL22RA1; interleukin 22 receptor, alpha 1; Homo sapiens interleukin 22 receptor, alpha 1 (IL22RA1), mRNA.
HSAP0406S00000629	0.183	0.297	0.382	-0.042	0.051	0.217	0.214	0.186	0.107	NM_170743	CDS; IL28RA; interleukin 28 receptor, alpha isoform 1; Homo sapiens interleukin 28 receptor, alpha (interferon, lambda receptor) (IL28RA), transcript variant 1, mRNA.
HSAP0406S00000632	0.241	0.244	0.122	0.161	0.241	0.252	0.328	0.326	0.099	BC036890	CDS; TFCP2L4; TFCP2L4 protein; Homo sapiens transcription factor CP2-like 4, mRNA (cDNA clone MGC:46624 IMAGE:5502632), complete cds.
HSAP0406S00000636	-0.029	0.048	0.201	0.139	0.156	0.117	-0.056	-0.032	0.126	BC063891	CDS; LOC90529; LOC90529 protein; Homo sapiens hypothetical protein LOC90529, mRNA (cDNA clone MGC:75522 IMAGE:30390664), complete cds.
HSAP0406S00000639	0.336	0.355	0.044	0.178	0.267	0.168	1.618	1.695	0.388	NM_020448	CDS; DJ462O23.2; hypothetical protein dJ462O23.2; Homo sapiens hypothetical protein dJ462O23.2 (DJ462O23.2), mRNA.
HSAP0406S00000642	0.299	0.319	0.048	-0.074	-0.093	0.199	0.177	0.157	0.094	BC035854	CDS; DSCR1L2; Down syndrome critical region gene 1-like 2; Homo sapiens Down syndrome critical region gene 1-like 2, mRNA (cDNA clone MGC:46109 IMAGE:5770066), complete cds.
HSAP0406S00000643	1.844	1.815	0.581	0.972	0.896	0.702	2.572	2.423	0.467	NM_005839	CDS; SRRM1; serine/arginine repetitive matrix 1; Homo sapiens serine/arginine repetitive matrix 1 (SRRM1), mRNA.
HSAP0406S00000644	0.136	0.169	0.196	0.146	0.184	0.256	1.878	1.821	0.373	NM_013943	CDS; CLIC4; chloride intracellular channel 4; Homo sapiens chloride intracellular channel 4 (CLIC4), mRNA.
HSAP0406S00000645	0.383	0.456	0.274	-0.037	0.006	0.155	0.644	0.614	0.173	NM_004350	CDS; RUNX3; runt-related transcription factor 3; Homo sapiens runt-related transcription factor 3 (RUNX3), mRNA.
HSAP0406S00000646	0.789	0.957	0.543	0.456	0.524	0.408	1.396	1.477	0.206	AF022726	CDS; AML2; transcription factor AML2; Homo sapiens transcription factor AML2 (AML2) mRNA, partial cds.
HSAP0406S00000648	2.269	2.304	0.128	1.739	1.789	0.215	2.597	2.746	0.319	BC015824	CDS; P29; P29 protein; Homo sapiens GCIP-interacting protein p29, mRNA (cDNA clone IMAGE:4042910), partial cds.
HSAP0406S00000649	1.911	2.031	0.786	0.727	0.911	1.028	2.441	2.467	0.654	NM_207035	CDS; NPD014; NPD014 protein isoform 1; Homo sapiens NPD014 protein (NPD014), transcript variant 1, mRNA.
HSAP0406S00000650	0.481	0.497	0.052	-0.017	-0.039	0.139	0.160	0.169	0.052	X63097	CDS; N/A; Rhesus polypeptide XIII; H.sapiens mRNA for rhesus polypeptide (RhXIII).
HSAP0406S00000651	0.638	0.699	0.287	0.175	0.219	0.240	0.252	0.307	0.237	AK024382	CDS; N/A; N/A; Homo sapiens cDNA FLJ14320 fis, clone PLACE3000455.
HSAP0406S00000652	1.012	1.027	0.103	0.740	0.737	0.136	2.549	2.508	0.395	NM_014313	CDS; SMP1; small membrane protein 1; Homo sapiens small membrane protein 1 (SMP1), mRNA.
HSAP0406S00000653	0.318	0.324	0.054	0.070	0.180	0.293	1.402	1.683	0.694	AK127547	CDS; N/A; N/A; Homo sapiens cDNA FLJ45640 fis, clone COLON2005735, highly similar to Blood group RH(CE) polypeptide.
HSAP0406S00000655	0.526	0.599	0.157	0.283	0.348	0.251	1.844	2.041	0.491	NM_018202	CDS; FLJ10747; hypothetical protein FLJ10747; Homo sapiens hypothetical protein FLJ10747 (FLJ10747), mRNA.
HSAP0406S00000656	0.546	0.533	0.129	-0.072	-0.039	0.137	0.701	0.711	0.099	AK024397	CDS; N/A; N/A; Homo sapiens cDNA FLJ14335 fis, clone PLACE4000411, highly similar to Homo sapiens mRNA; cDNA DKFZp586D0624 (from clone DKFZp586D0624).
HSAP0406S00000657	0.602	0.599	0.034	-0.126	-0.107	0.107	0.333	0.373	0.209	AK127053	CDS; N/A; N/A; Homo sapiens cDNA FLJ45110 fis, clone BRAWH3034114.
HSAP0406S00000658	0.057	0.058	0.036	-0.024	0.018	0.310	0.335	0.338	0.042	NM_020379	CDS; MAN1C1; mannosidase, alpha, class 1C, member 1; Homo sapiens mannosidase, alpha, class 1C, member 1 (MAN1C1), mRNA.
HSAP0406S00000660	0.171	0.166	0.024	-0.120	-0.083	0.177	0.242	0.225	0.159	NM_020451	CDS; SEPN1; selenoprotein N, 1 isoform 1 precursor; Homo sapiens selenoprotein N, 1 (SEPN1), transcript variant 1, mRNA.
HSAP0406S00000663	0.757	0.742	0.047	0.184	0.235	0.206	0.609	0.725	0.324	AK054768	CDS; N/A; N/A; Homo sapiens cDNA FLJ30206 fis, clone BRACE2001508, weakly similar to PROTEIN-LYSINE 6-OXIDASE PRECURSOR (EC 1.4.3.13).
HSAP0406S00000664	0.559	0.517	0.116	0.157	0.205	0.257	0.986	0.960	0.280	NM_019557	CDS; LOC56181; hypothetical protein RP1-317E23; Homo sapiens hypothetical protein RP1-317E23 (LOC56181), mRNA.
HSAP0406S00000666	1.220	1.234	0.232	0.260	0.562	0.515	0.874	0.965	0.354	NM_024037	CDS; MGC2603; hypothetical protein MGC2603; Homo sapiens hypothetical protein MGC2603 (MGC2603), mRNA.
HSAP0406S00000667	-0.039	-0.011	0.116	0.249	0.261	0.088	0.773	0.764	0.089	NM_178422	CDS; MPRA; membrane progestin receptor alpha; Homo sapiens membrane progestin receptor alpha (MPRA), mRNA.
HSAP0406S00000668	0.339	0.316	0.098	-0.072	-0.035	0.106	0.653	0.670	0.144	BC042298	source; N/A; N/A; Homo sapiens membrane progestin receptor alpha, mRNA (cDNA clone IMAGE:5519041), with apparent retained intron.
HSAP0406S00000669	0.636	0.611	0.140	-0.057	-0.040	0.097	0.254	0.238	0.098	NM_152497	CDS; FLJ32206; hypothetical protein FLJ32206; Homo sapiens hypothetical protein FLJ32206 (FLJ32206), mRNA.
HSAP0406S00000670	0.134	0.135	0.040	0.122	0.154	0.212	0.477	0.567	0.308	NM_203401	CDS; STMN1; stathmin 1; Homo sapiens stathmin 1/oncoprotein 18 (STMN1), transcript variant 1, mRNA.
HSAP0406S00000671	1.117	1.118	0.041	1.204	1.161	0.233	2.147	2.180	0.148	NM_000437	CDS; PAFAH2; platelet-activating factor acetylhydrolase 2; Homo sapiens platelet-activating factor acetylhydrolase 2, 40kDa (PAFAH2), mRNA.
HSAP0406S00000672	0.697	0.706	0.075	0.036	-0.001	0.267	0.271	0.307	0.105	NM_004455	CDS; EXTL1; exostoses (multiple)-like 1; Homo sapiens exostoses (multiple)-like 1 (EXTL1), mRNA.
HSAP0406S00000673	0.487	0.591	0.299	-0.181	-0.181	0.110	0.268	0.289	0.063	NM_001004434	CDS; SLC30A2; solute carrier family 30, member 2 isoform 1; Homo sapiens solute carrier family 30 (zinc transporter), member 2 (SLC30A2), transcript variant 1, mRNA.
HSAP0406S00000674	0.336	0.311	0.249	0.017	0.048	0.111	0.381	0.444	0.188	AJ291713	CDS; RNF28; ring finger protein 28; Homo sapiens mRNA for RNF28 gene for ring finger protein 28.
HSAP0406S00000676	0.143	0.155	0.059	-0.153	-0.150	0.146	0.260	0.260	0.151	NM_152835	CDS; LOC149420; casein kinase; Homo sapiens casein kinase (LOC149420), mRNA.
HSAP0406S00000677	0.034	0.030	0.179	0.167	0.130	0.160	-0.015	0.016	0.130	AL834290	CDS; DKFZp667K1611; hypothetical protein; Homo sapiens mRNA; cDNA DKFZp667K1611 (from clone DKFZp667K1611).
HSAP0406S00000678	0.680	0.735	0.197	0.049	0.067	0.152	0.310	0.320	0.059	NM_024869	CDS; FLJ14050; hypothetical protein FLJ14050; Homo sapiens hypothetical protein FLJ14050 (FLJ14050), mRNA.
HSAP0406S00000679	0.430	0.402	0.210	0.069	0.113	0.353	0.861	0.920	0.337	NM_015871	CDS; ZNF593; zinc finger protein LOC51042; Homo sapiens zinc finger protein 593 (ZNF593), mRNA.
HSAP0406S00000680	0.122	0.186	0.138	0.157	0.174	0.080	0.248	0.256	0.052	BC011604	CDS; CNKSR1; CNKSR1 protein; Homo sapiens connector enhancer of kinase suppressor of Ras 1, mRNA (cDNA clone MGC:1887 IMAGE:3139227), complete cds.
HSAP0406S00000681	1.465	1.482	0.500	0.517	0.603	0.288	2.706	2.684	0.327	NM_022778	CDS; DKFZP434L0117; hypothetical protein DKFZp434L0117; Homo sapiens hypothetical protein DKFZp434L0117 (DKFZP434L0117), mRNA.
HSAP0406S00000685	0.433	0.400	0.162	-0.184	-0.089	0.156	0.203	0.192	0.093	AF466367	CDS; N/A; unknown; Homo sapiens clone KU011197 unknown mRNA.
HSAP0406S00000689	0.572	0.544	0.153	0.327	0.355	0.237	1.621	1.554	0.315	BC038106	CDS; SOC; SOC protein; Homo sapiens socius, mRNA (cDNA clone MGC:33232 IMAGE:5269682), complete cds.
HSAP0406S00000690	1.737	1.736	0.268	1.029	1.053	0.539	3.348	3.349	0.107	BC000644	CDS; CDW52; CDW52 antigen (CAMPATH-1 antigen); Homo sapiens CDW52 antigen (CAMPATH-1 antigen), mRNA (cDNA clone MGC:1783 IMAGE:3345325), complete cds.
HSAP0406S00000692	0.549	0.549	0.072	0.035	0.045	0.228	0.276	0.255	0.081	AK095339	CDS; N/A; N/A; Homo sapiens cDNA FLJ38020 fis, clone CTONG2012843, weakly similar to Human non-lens beta gamma-crystallin like protein (AIM1) mRNA.
HSAP0406S00000694	0.194	0.194	0.024	0.089	0.140	0.153	0.173	0.162	0.134	NM_173574	CDS; MGC33414; hypothetical protein MGC33414; Homo sapiens hypothetical protein MGC33414 (MGC33414), mRNA.
HSAP0406S00000695	0.609	0.600	0.187	-0.141	-0.091	0.155	0.157	0.191	0.261	NM_024674	CDS; LIN28; lin-28 homolog; Homo sapiens lin-28 homolog (C. elegans) (LIN28), mRNA.
HSAP0406S00000696	0.668	0.857	0.414	0.453	0.416	0.347	1.018	1.186	0.432	NM_024887	CDS; DHDDS; dehydrodolichyl diphosphate synthase isoform a; Homo sapiens dehydrodolichyl diphosphate synthase (DHDDS), transcript variant 1, mRNA.
HSAP0406S00000697	1.295	1.253	0.468	0.308	0.664	0.731	1.768	1.649	0.335	NM_005517	CDS; HMGN2; high-mobility group nucleosomal binding domain 2; Homo sapiens high-mobility group nucleosomal binding domain 2 (HMGN2), mRNA.
HSAP0406S00000698	0.050	0.043	0.038	-0.032	-0.005	0.197	0.060	0.113	0.200	NM_002953	CDS; RPS6KA1; ribosomal protein S6 kinase, 90kDa, polypeptide 1; Homo sapiens ribosomal protein S6 kinase, 90kDa, polypeptide 1 (RPS6KA1), mRNA.
HSAP0406S00000699	1.618	1.387	0.628	0.482	0.647	0.565	2.069	2.007	0.671	NM_006015	CDS; ARID1A; AT rich interactive domain 1A (SWI- like) isoform a; Homo sapiens AT rich interactive domain 1A (SWI- like) (ARID1A), transcript variant 1, mRNA.
HSAP0406S00000706	0.545	0.560	0.177	0.179	0.278	0.310	0.265	0.299	0.094	AK027442	CDS; N/A; N/A; Homo sapiens cDNA FLJ14536 fis, clone NT2RM2001105, weakly similar to Drosophila melanogaster eyelid (eld) mRNA.
HSAP0406S00000707	0.595	0.600	0.089	0.415	0.338	0.271	0.370	0.365	0.235	AK027467	CDS; N/A; N/A; Homo sapiens cDNA FLJ14561 fis, clone NT2RM2002091, weakly similar to Drosophila melanogaster eyelid (eld) mRNA.
HSAP0406S00000708	0.736	0.753	0.233	0.206	0.237	0.180	0.299	0.326	0.104	AF217506	CDS; N/A; uncharacterized bone marrow protein BM029; Homo sapiens uncharacterized bone marrow protein BM029 mRNA, complete cds.
HSAP0406S00000709	0.866	0.886	0.222	0.288	0.450	0.366	1.910	1.942	0.412	NM_017837	CDS; FLJ20477; hypothetical protein FLJ20477; Homo sapiens hypothetical protein FLJ20477 (FLJ20477), mRNA.
HSAP0406S00000710	0.122	0.117	0.051	0.305	0.308	0.190	0.355	0.393	0.163	NM_032283	CDS; ZDHHC18; zinc finger, DHHC domain containing 18; Homo sapiens zinc finger, DHHC domain containing 18 (ZDHHC18), mRNA.
HSAP0406S00000712	0.400	0.434	0.157	0.150	0.151	0.226	0.664	0.659	0.087	BC023552	CDS; SFN; stratifin; Homo sapiens stratifin, mRNA (cDNA clone MGC:19713 IMAGE:3534328), complete cds.
HSAP0406S00000713	0.840	0.901	0.291	0.612	0.604	0.347	1.964	2.001	0.529	NM_018066	CDS; FLJ10349; hypothetical protein FLJ10349; Homo sapiens hypothetical protein FLJ10349 (FLJ10349), mRNA.
HSAP0406S00000714	1.308	1.308	0.045	0.981	0.961	0.201	1.954	1.985	0.128	NM_022078	CDS; FLJ12455; hypothetical protein FLJ12455; Homo sapiens hypothetical protein FLJ12455 (FLJ12455), mRNA.
HSAP0406S00000716	0.201	0.199	0.024	0.079	0.035	0.095	0.300	0.309	0.048	NM_021969	CDS; NR0B2; short heterodimer partner; Homo sapiens nuclear receptor subfamily 0, group B, member 2 (NR0B2), mRNA.
HSAP0406S00000717	0.345	0.408	0.183	0.079	0.082	0.138	1.536	1.583	0.230	NM_006600	CDS; NUDC; nuclear distribution gene C homolog (A. nidulans); Homo sapiens nuclear distribution gene C homolog (A. nidulans) (NUDC), mRNA.
HSAP0406S00000720	0.356	0.274	0.188	-0.065	0.060	0.213	0.021	0.160	0.303	NM_152365	CDS; FLJ34633; hypothetical protein FLJ34633; Homo sapiens hypothetical protein FLJ34633 (FLJ34633), mRNA.
HSAP0406S00000721	0.046	0.051	0.058	-0.120	-0.044	0.225	0.169	0.177	0.033	NM_052943	CDS; FAM46B; family with sequence similarity 46, member B; Homo sapiens family with sequence similarity 46, member B (FAM46B), mRNA.
HSAP0406S00000722	1.967	1.968	0.424	1.623	1.664	0.829	2.603	2.568	0.501	NM_003047	CDS; SLC9A1; solute carrier family 9, isoform A1; Homo sapiens solute carrier family 9 (sodium/hydrogen exchanger), isoform 1 (antiporter, Na+/H+, amiloride sensitive) (SLC9A1), mRNA.
HSAP0406S00000724	0.384	0.385	0.047	-0.034	0.038	0.244	0.532	0.600	0.178	AB028960	CDS; KIAA1037; KIAA1037 protein; Homo sapiens mRNA for KIAA1037 protein, partial cds.
HSAP0406S00000726	0.685	0.688	0.053	0.449	0.369	0.270	1.220	1.219	0.164	NM_032125	CDS; DKFZP564D0478; hypothetical protein DKFZp564D0478; Homo sapiens hypothetical protein DKFZp564D0478 (DKFZP564D0478), mRNA.
HSAP0406S00000730	0.063	0.108	0.132	0.036	0.099	0.318	0.028	0.019	0.091	AK074154	CDS; FLJ00227; FLJ00227 protein; Homo sapiens mRNA for FLJ00227 protein.
HSAP0406S00000731	0.172	0.175	0.128	0.118	0.210	0.304	0.096	0.128	0.108	AK126120	CDS; N/A; N/A; Homo sapiens cDNA FLJ44132 fis, clone THYMU2008282.
HSAP0406S00000733	0.437	0.465	0.176	-0.216	-0.116	0.229	0.246	0.246	0.013	NM_004672	CDS; MAP3K6; mitogen-activated protein kinase kinase kinase 6; Homo sapiens mitogen-activated protein kinase kinase kinase 6 (MAP3K6), mRNA.
HSAP0406S00000735	0.291	0.269	0.131	-0.169	-0.105	0.170	0.263	0.261	0.032	NM_003665	CDS; FCN3; ficolin 3 isoform 1 precursor; Homo sapiens ficolin (collagen/fibrinogen domain containing) 3 (Hakata antigen) (FCN3), transcript variant 1, mRNA.
HSAP0406S00000736	0.210	0.208	0.129	-0.243	-0.204	0.131	0.513	0.525	0.141	NM_207397	CDS; UNQ6122; EAPG6122; Homo sapiens EAPG6122 (UNQ6122), mRNA.
HSAP0406S00000737	0.514	0.570	0.250	0.115	0.145	0.245	0.605	0.616	0.254	NM_005281	CDS; GPR3; G protein-coupled receptor 3; Homo sapiens G protein-coupled receptor 3 (GPR3), mRNA.
HSAP0406S00000739	2.487	2.498	0.213	2.434	2.283	0.679	3.040	3.078	0.078	NM_006990	CDS; WASF2; WAS protein family, member 2; Homo sapiens WAS protein family, member 2 (WASF2), mRNA.
HSAP0406S00000742	0.320	0.319	0.225	-0.267	-0.219	0.240	0.256	0.253	0.068	AK125431	CDS; N/A; N/A; Homo sapiens cDNA FLJ43442 fis, clone OCBBF2030708.
HSAP0406S00000743	0.572	0.567	0.077	0.275	0.259	0.159	0.821	0.947	0.454	NM_005248	CDS; FGR; Gardner-Rasheed feline sarcoma viral (v-fgr) oncogene homolog; Homo sapiens Gardner-Rasheed feline sarcoma viral (v-fgr) oncogene homolog (FGR), mRNA.
HSAP0406S00000744	2.520	2.580	0.228	1.918	2.161	0.668	2.944	2.937	0.150	NM_022873	CDS; G1P3; interferon induced 6-16 protein isoform c; Homo sapiens interferon, alpha-inducible protein (clone IFI-6-16) (G1P3), transcript variant 3, mRNA.
HSAP0406S00000745	0.518	0.566	0.200	0.446	0.554	0.356	1.610	1.598	0.170	AK098318	CDS; N/A; N/A; Homo sapiens cDNA FLJ40999 fis, clone UTERU2016426.
HSAP0406S00000747	0.570	0.553	0.069	0.173	0.281	0.499	2.496	2.535	0.186	AL035306	CDS; N/A; hypothetical protein; H.sapiens gene from PAC 426I6, similar to syntaxin 7.
HSAP0406S00000749	1.775	1.780	0.363	1.436	1.415	0.673	1.850	1.778	0.538	NM_138558	CDS; PPP1R8; protein phosphatase 1 regulatory inhibitor subunit 8 isoform beta/delta; Homo sapiens protein phosphatase 1, regulatory (inhibitor) subunit 8 (PPP1R8), transcript variant 2, mRNA.
HSAP0406S00000750	0.193	0.185	0.144	0.169	0.335	0.263	0.208	0.181	0.080	AF118091	CDS; N/A; PRO2047; Homo sapiens PRO2047 mRNA, complete cds.
HSAP0406S00000752	0.387	0.395	0.137	0.008	0.095	0.228	0.237	0.232	0.051	AK094833	CDS; N/A; N/A; Homo sapiens cDNA FLJ37514 fis, clone BRCAN2000639.
HSAP0406S00000753	1.554	1.520	0.324	0.740	0.803	0.368	2.451	2.545	0.223	NM_002946	CDS; RPA2; replication protein A2, 32kDa; Homo sapiens replication protein A2, 32kDa (RPA2), mRNA.
HSAP0406S00000754	0.420	0.447	0.099	-0.110	-0.033	0.211	0.165	0.185	0.066	NM_014474	CDS; SMPDL3B; acid sphingomyelinase-like phosphodiesterase 3B; Homo sapiens sphingomyelin phosphodiesterase, acid-like 3B (SMPDL3B), mRNA.
HSAP0406S00000755	0.321	0.322	0.077	0.004	0.005	0.129	0.171	0.189	0.065	NM_018053	CDS; FLJ10307; hypothetical protein FLJ10307; Homo sapiens hypothetical protein FLJ10307 (FLJ10307), mRNA.
HSAP0406S00000756	0.441	0.440	0.101	0.112	0.120	0.147	0.272	0.275	0.202	BC003606	CDS; FLJ10307; FLJ10307 protein; Homo sapiens hypothetical protein FLJ10307, mRNA (cDNA clone IMAGE:3544705), complete cds.
HSAP0406S00000758	2.105	2.113	0.234	1.439	1.481	0.238	2.719	2.743	0.126	NM_001990	CDS; EYA3; eyes absent 3 isoform a; Homo sapiens eyes absent homolog 3 (Drosophila) (EYA3), transcript variant 1, mRNA.
HSAP0406S00000759	?	?	?	-0.227	-0.227	0.047	?	?	?	AF083121	CDS; CATX-5; unknown; Homo sapiens CATX-5 mRNA, partial cds.
HSAP0406S00000760	0.631	0.608	0.080	0.153	0.235	0.201	0.262	0.268	0.047	NM_000952	CDS; PTAFR; platelet-activating factor receptor; Homo sapiens platelet-activating factor receptor (PTAFR), mRNA.
HSAP0406S00000761	-0.035	0.042	0.174	0.034	0.068	0.106	0.122	0.237	0.249	BC013816	source; N/A; N/A; Homo sapiens platelet-activating factor receptor, mRNA (cDNA clone IMAGE:4343214), with apparent retained intron.
HSAP0406S00000763	0.284	0.327	0.142	-0.001	0.006	0.101	0.339	0.295	0.113	AF116696	CDS; N/A; PRO2239; Homo sapiens PRO2239 mRNA, complete cds.
HSAP0406S00000766	0.471	0.465	0.099	0.504	0.513	0.194	1.368	1.403	0.139	NM_014280	CDS; DNAJC8; DnaJ (Hsp40) homolog, subfamily C, member 8; Homo sapiens DnaJ (Hsp40) homolog, subfamily C, member 8 (DNAJC8), mRNA.
HSAP0406S00000767	1.695	1.813	0.282	1.226	1.151	0.328	2.955	3.055	0.398	NM_178191	CDS; ATPIF1; ATPase inhibitory factor 1 isoform 3 precursor; Homo sapiens ATPase inhibitory factor 1 (ATPIF1), nuclear gene encoding mitochondrial protein, transcript variant 3, mRNA.
HSAP0406S00000769	1.326	1.427	0.281	1.060	1.027	0.259	2.481	2.534	0.630	NM_031459	CDS; SESN2; sestrin 2; Homo sapiens sestrin 2 (SESN2), mRNA.
HSAP0406S00000770	2.981	2.966	0.092	2.742	2.738	0.187	3.238	3.237	0.093	NM_017638	CDS; FLJ20045; TRAP/mediator complex subunit p28b; Homo sapiens TRAP/mediator complex subunit p28b (FLJ20045), mRNA.
HSAP0406S00000771	0.468	0.467	0.015	0.834	0.830	0.161	0.284	0.288	0.046	NM_023923	CDS; PHACTR4; phosphatase and actin regulator 4; Homo sapiens phosphatase and actin regulator 4 (PHACTR4), mRNA.
HSAP0406S00000772	3.600	3.586	0.190	3.446	3.495	0.191	3.263	3.305	0.209	NM_001269	CDS; CHC1; chromosome condensation 1; Homo sapiens chromosome condensation 1 (CHC1), mRNA.
HSAP0406S00000774	0.589	0.633	0.344	0.347	0.285	0.314	1.046	1.054	0.293	NM_017846	CDS; SECP43; tRNA selenocysteine associated protein; Homo sapiens tRNA selenocysteine associated protein (SECP43), mRNA.
HSAP0406S00000777	2.916	2.948	0.297	2.846	2.468	0.973	2.903	2.818	0.199	AF277181	CDS; N/A; PNAS-123; Homo sapiens PNAS-123 mRNA, complete cds.
HSAP0406S00000778	0.092	0.146	0.220	0.135	0.124	0.165	0.427	0.451	0.192	NM_152304	CDS; MGC45806; hypothetical protein MGC45806; Homo sapiens hypothetical protein MGC45806 (MGC45806), mRNA.
HSAP0406S00000779	1.419	1.499	0.405	0.860	1.028	0.503	2.351	2.279	0.353	BC011986	CDS; TAF12; TAF12 protein; Homo sapiens TAF12 RNA polymerase II, TATA box binding protein (TBP)-associated factor, 20kDa, mRNA (cDNA clone MGC:9172 IMAGE:3882343), complete cds.
HSAP0406S00000780	0.340	0.332	0.136	0.965	0.824	0.264	0.788	0.796	0.195	NM_006582	CDS; GMEB1; glucocorticoid modulatory element binding protein 1 isoform 1; Homo sapiens glucocorticoid modulatory element binding protein 1 (GMEB1), transcript variant 1, mRNA.
HSAP0406S00000781	0.537	0.657	0.340	0.140	0.293	0.434	1.350	1.353	0.492	NM_016258	CDS; YTHDF2; high glucose-regulated protein 8; Homo sapiens YTH domain family 2 (YTHDF2), mRNA.
HSAP0406S00000782	0.330	0.326	0.165	-0.060	-0.055	0.102	0.229	0.282	0.157	NM_000911	CDS; OPRD1; opioid receptor, delta 1; Homo sapiens opioid receptor, delta 1 (OPRD1), mRNA.
HSAP0406S00000784	0.494	0.533	0.143	0.444	0.455	0.181	1.203	1.304	0.272	NM_203342	CDS; EPB41; erythrocyte membrane protein band 4.1 (elliptocytosis 1, RH-linked) isoform 2; Homo sapiens erythrocyte membrane protein band 4.1 (elliptocytosis 1, RH-linked) (EPB41), transcript variant 2, mRNA.
HSAP0406S00000785	0.235	0.282	0.367	-0.091	-0.084	0.086	0.059	0.155	0.243	BC064538	CDS; DKFZp434C184; DKFZp434C184 protein; Homo sapiens cDNA DKFZp434C184 gene, mRNA (cDNA clone IMAGE:5723682), partial cds.
HSAP0406S00000786	0.153	0.162	0.079	-0.015	-0.077	0.184	0.025	0.022	0.119	NM_001003682	CDS; DKFZp434C184; cDNA DKFZp434C184 gene; Homo sapiens cDNA DKFZp434C184 gene (DKFZp434C184), mRNA.
HSAP0406S00000787	0.227	0.277	0.162	0.008	0.015	0.146	0.243	0.224	0.072	BC064375	CDS; DKFZp434C184; DKFZp434C184 protein; Homo sapiens cDNA DKFZp434C184 gene, mRNA (cDNA clone IMAGE:5722634), partial cds.
HSAP0406S00000788	1.076	1.029	0.161	0.665	0.620	0.354	1.491	1.439	0.169	NM_005626	CDS; SFRS4; splicing factor, arginine/serine-rich 4; Homo sapiens splicing factor, arginine/serine-rich 4 (SFRS4), mRNA.
HSAP0406S00000789	0.889	0.868	0.133	0.622	0.624	0.491	1.428	1.430	0.249	BC001419	CDS; CGI-63; nuclear receptor-binding factor 1; Homo sapiens nuclear receptor binding factor 1, mRNA (cDNA clone MGC:708 IMAGE:3139846), complete cds.
HSAP0406S00000791	0.080	0.104	0.106	-0.086	0.077	0.401	0.132	0.109	0.069	NM_005704	CDS; PTPRU; protein tyrosine phosphatase, receptor type, U isoform 3 precursor; Homo sapiens protein tyrosine phosphatase, receptor type, U (PTPRU), transcript variant 3, mRNA.
HSAP0406S00000792	0.112	0.111	0.134	-0.065	-0.037	0.130	0.462	0.461	0.181	M55683	CDS; CRTM; cartilage matrix protein; Human cartilage matrix protein (CMP) mRNA, exons 3-8.
HSAP0406S00000794	0.492	0.524	0.131	0.187	0.162	0.210	2.540	2.525	0.272	AK128076	CDS; N/A; N/A; Homo sapiens cDNA FLJ46197 fis, clone TESTI4007565.
HSAP0406S00000795	0.402	0.397	0.046	0.063	0.062	0.168	0.274	0.297	0.086	BC017506	CDS; N/A; Unknown (protein for IMAGE:4901582); Homo sapiens, clone IMAGE:4901582, mRNA, partial cds.
HSAP0406S00000797	1.248	1.185	0.318	0.603	0.591	0.225	2.435	2.421	0.152	NM_006762	CDS; LAPTM5; Lysosomal-associated multispanning membrane protein-5; Homo sapiens Lysosomal-associated multispanning membrane protein-5 (LAPTM5), mRNA.
HSAP0406S00000799	0.292	0.329	0.083	0.103	0.170	0.142	0.260	0.319	0.152	AB007937	CDS; KIAA0468; KIAA0468 protein; Homo sapiens mRNA for KIAA0468 protein, partial cds.
HSAP0406S00000801	0.050	0.053	0.047	0.111	0.094	0.145	0.140	0.168	0.128	AF111851	CDS; N/A; PRO0611; Homo sapiens PRO0611 mRNA, complete cds.
HSAP0406S00000802	1.831	1.874	0.374	1.250	0.988	0.850	2.340	2.296	0.351	NM_014676	CDS; PUM1; pumilio homolog 1; Homo sapiens pumilio homolog 1 (Drosophila) (PUM1), mRNA.
HSAP0406S00000803	0.111	0.108	0.020	-0.046	0.005	0.147	0.201	0.190	0.067	NM_024522	CDS; FLJ12650; hypothetical protein FLJ12650; Homo sapiens hypothetical protein FLJ12650 (FLJ12650), mRNA.
HSAP0406S00000805	1.351	1.335	0.053	1.197	1.123	0.330	2.363	2.365	0.294	BC001494	CDS; HPRP8BP; U5 snRNP-specific 40 kDa protein (hPrp8-binding); Homo sapiens U5 snRNP-specific 40 kDa protein (hPrp8-binding), mRNA (cDNA clone MGC:1910 IMAGE:3504573), complete cds.
HSAP0406S00000806	1.636	1.650	0.207	0.883	0.954	0.470	2.363	2.327	0.428	NM_016505	CDS; PS1D; putative S1 RNA binding domain protein; Homo sapiens putative S1 RNA binding domain protein (PS1D), mRNA.
HSAP0406S00000809	0.092	0.089	0.095	0.020	-0.012	0.154	0.274	0.282	0.119	BC007021	CDS; FABP3; fatty acid binding protein 3; Homo sapiens fatty acid binding protein 3, muscle and heart (mammary-derived growth inhibitor), mRNA (cDNA clone MGC:12366 IMAGE:3934295), complete cds.
HSAP0406S00000810	0.195	0.220	0.099	0.023	0.072	0.207	0.244	0.254	0.182	NM_178865	CDS; TDE2L; tumor differentially expressed 2-like; Homo sapiens tumor differentially expressed 2-like (TDE2L), mRNA.
HSAP0406S00000811	0.673	0.714	0.099	0.452	0.490	0.160	0.261	0.263	0.058	AF116607	CDS; N/A; PRO0899; Homo sapiens PRO0899 mRNA, complete cds.
HSAP0406S00000814	0.326	0.364	0.217	0.033	0.087	0.161	0.222	0.225	0.064	AK128451	CDS; N/A; N/A; Homo sapiens cDNA FLJ46594 fis, clone THYMU3045692.
HSAP0406S00000816	0.425	0.391	0.287	0.027	0.043	0.172	0.266	0.294	0.076	AK074124	CDS; FLJ00196; FLJ00196 protein; Homo sapiens mRNA for FLJ00196 protein.
HSAP0406S00000818	0.121	0.199	0.177	-0.160	-0.057	0.212	0.287	0.298	0.065	NM_001525	CDS; HCRTR1; orexin receptor 1; Homo sapiens hypocretin (orexin) receptor 1 (HCRTR1), mRNA.
HSAP0406S00000819	0.948	0.982	0.175	0.596	0.488	0.349	1.740	1.740	0.078	AY359011	CDS; N/A; PEF; Homo sapiens clone DNA59837 PEF (UNQ1845) mRNA, complete cds.
HSAP0406S00000822	0.358	0.366	0.144	0.056	0.098	0.203	1.142	1.074	0.227	NM_001856	CDS; COL16A1; alpha 1 type XVI collagen precursor; Homo sapiens collagen, type XVI, alpha 1 (COL16A1), mRNA.
HSAP0406S00000824	0.366	0.423	0.196	0.035	0.048	0.160	0.183	0.201	0.100	NM_001703	CDS; BAI2; brain-specific angiogenesis inhibitor 2; Homo sapiens brain-specific angiogenesis inhibitor 2 (BAI2), mRNA.
HSAP0406S00000825	0.185	0.238	0.158	-0.013	0.014	0.185	0.272	0.309	0.141	BC039870	CDS; SPOCD1; SPOCD1 protein; Homo sapiens SPOC domain containing 1, mRNA (cDNA clone IMAGE:4184930), partial cds.
HSAP0406S00000831	1.127	1.102	0.156	-0.068	-0.052	0.090	0.827	0.814	0.053	NM_144569	CDS; SPOCD1; SPOC domain containing 1; Homo sapiens SPOC domain containing 1 (SPOCD1), mRNA.
HSAP0406S00000832	0.060	0.091	0.100	0.505	0.475	0.209	1.117	1.145	0.203	AF118078	CDS; N/A; PRO1848; Homo sapiens PRO1848 mRNA, complete cds.
HSAP0406S00000834	0.072	0.144	0.215	0.391	0.413	0.201	1.246	1.167	0.186	NM_003479	CDS; PTP4A2; protein tyrosine phosphatase type IVA, member 2 isoform 1; Homo sapiens protein tyrosine phosphatase type IVA, member 2 (PTP4A2), transcript variant 1, mRNA.
HSAP0406S00000835	1.034	0.996	0.351	0.432	0.498	0.238	1.726	1.641	0.480	BC010132	CDS; KHDRBS1; KHDRBS1 protein; Homo sapiens KH domain containing, RNA binding, signal transduction associated 1, mRNA (cDNA clone MGC:19537 IMAGE:3956853), complete cds.
HSAP0406S00000836	0.389	0.369	0.137	0.229	0.286	0.132	0.998	0.997	0.011	AK023331	CDS; N/A; N/A; Homo sapiens cDNA FLJ13269 fis, clone OVARC1000984.
HSAP0406S00000839	1.816	1.810	0.077	1.166	1.121	0.307	2.563	2.557	0.139	NM_012316	CDS; KPNA6; karyopherin alpha 6; Homo sapiens karyopherin alpha 6 (importin alpha 7) (KPNA6), mRNA.
HSAP0406S00000840	0.662	0.651	0.071	0.411	0.366	0.250	1.745	1.711	0.168	AL832636	CDS; DKFZp451I0918; hypothetical protein; Homo sapiens mRNA; cDNA DKFZp451I0918 (from clone DKFZp451I0918); complete cds.
HSAP0406S00000843	0.784	0.796	0.319	0.242	0.205	0.178	1.056	1.165	0.333	NM_024296	CDS; MGC1203; hypothetical protein MGC1203; Homo sapiens hypothetical protein MGC1203 (MGC1203), mRNA.
HSAP0406S00000844	0.461	0.477	0.087	0.219	0.300	0.318	0.505	0.540	0.113	NM_018134	CDS; IQCC; IQ motif containing C; Homo sapiens IQ motif containing C (IQCC), mRNA.
HSAP0406S00000845	0.921	0.903	0.193	0.400	0.540	0.431	1.412	1.440	0.209	AK075260	CDS; N/A; N/A; Homo sapiens cDNA FLJ90779 fis, clone THYRO1001205.
HSAP0406S00000848	0.970	0.946	0.224	0.729	0.617	0.407	1.630	1.669	0.155	NM_003757	CDS; EIF3S2; eukaryotic translation initiation factor 3, subunit 2 beta, 36kDa; Homo sapiens eukaryotic translation initiation factor 3, subunit 2 beta, 36kDa (EIF3S2), mRNA.
HSAP0406S00000851	0.177	0.210	0.133	0.038	0.029	0.153	0.243	0.259	0.126	NM_178546	CDS; LOC339483; hypothetical protein LOC339483; Homo sapiens hypothetical protein LOC339483 (LOC339483), mRNA.
HSAP0406S00000852	0.161	0.157	0.068	0.211	0.188	0.197	0.558	0.591	0.248	NM_032648	CDS; MGC10820; hypothetical protein MGC10820; Homo sapiens hypothetical protein MGC10820 (MGC10820), mRNA.
HSAP0406S00000853	0.049	0.060	0.099	0.019	0.016	0.157	0.314	0.348	0.083	BC013200	CDS; LCK; LCK protein; Homo sapiens lymphocyte-specific protein tyrosine kinase, mRNA (cDNA clone MGC:17196 IMAGE:4341278), complete cds.
HSAP0406S00000854	1.069	1.035	0.658	0.364	0.723	0.621	1.365	1.302	0.267	NM_004964	CDS; HDAC1; histone deacetylase 1; Homo sapiens histone deacetylase 1 (HDAC1), mRNA.
HSAP0406S00000855	0.553	0.567	0.244	0.037	0.185	0.436	1.107	1.109	0.223	BC007904	CDS; MLP; MARCKS-like protein; Homo sapiens MARCKS-like protein, mRNA (cDNA clone MGC:14113 IMAGE:4138092), complete cds.
HSAP0406S00000856	0.154	0.255	0.243	-0.057	-0.018	0.137	-0.001	0.062	0.204	BC035354	CDS; STK22C; serine/threonine kinase 22C; Homo sapiens serine/threonine kinase 22C (spermiogenesis associated), mRNA (cDNA clone MGC:34807 IMAGE:5171736), complete cds.
HSAP0406S00000857	0.039	0.043	0.015	0.602	0.552	0.112	0.245	0.267	0.057	AY358230	CDS; N/A; LSPQ2494; Homo sapiens clone DNA100315 LSPQ2494 (UNQ2494) mRNA, complete cds.
HSAP0406S00000858	1.316	1.303	0.051	0.705	0.783	0.387	2.934	2.881	0.218	NM_018045	CDS; FLJ10276; hypothetical protein FLJ10276; Homo sapiens hypothetical protein FLJ10276 (FLJ10276), mRNA.
HSAP0406S00000859	0.072	0.076	0.029	-0.149	-0.116	0.188	0.404	0.426	0.089	NM_144621	CDS; ZBTB8; zinc finger and BTB domain containing 8; Homo sapiens zinc finger and BTB domain containing 8 (ZBTB8), mRNA.
HSAP0406S00000865	2.024	2.151	0.337	0.855	1.140	0.706	3.014	3.021	0.282	NM_178547	CDS; ARCH; archease; Homo sapiens archease (ARCH), mRNA.
HSAP0406S00000866	2.456	2.448	0.044	2.080	1.815	0.618	3.378	3.383	0.079	NM_005610	CDS; RBBP4; retinoblastoma binding protein 4; Homo sapiens retinoblastoma binding protein 4 (RBBP4), mRNA.
HSAP0406S00000868	0.658	0.678	0.097	0.018	0.036	0.153	0.488	0.497	0.158	NM_030786	CDS; SYNCOILIN; intermediate filament protein syncoilin; Homo sapiens intermediate filament protein syncoilin (SYNCOILIN), mRNA.
HSAP0406S00000869	0.506	0.443	0.174	-0.239	-0.096	0.272	0.248	0.301	0.172	AB040955	CDS; KIAA1522; KIAA1522 protein; Homo sapiens mRNA for KIAA1522 protein, partial cds.
HSAP0406S00000871	2.019	1.999	0.359	1.145	1.444	1.109	2.558	2.555	0.071	NM_003680	CDS; YARS; tyrosyl-tRNA synthetase; Homo sapiens tyrosyl-tRNA synthetase (YARS), mRNA.
HSAP0406S00000873	0.292	0.320	0.183	-0.246	-0.127	0.305	-0.001	0.065	0.167	NM_022753	CDS; FLJ12903; hypothetical protein FLJ12903; Homo sapiens hypothetical protein FLJ12903 (FLJ12903), mRNA.
HSAP0406S00000874	0.338	0.331	0.119	-0.072	-0.040	0.144	0.130	0.128	0.051	NM_153756	CDS; FNDC5; fibronectin type III domain containing 5; Homo sapiens fibronectin type III domain containing 5 (FNDC5), mRNA.
HSAP0406S00000876	0.436	0.406	0.211	0.092	0.119	0.153	0.302	0.329	0.190	NM_002143	CDS; HPCA; hippocalcin; Homo sapiens hippocalcin (HPCA), mRNA.
HSAP0406S00000878	0.116	0.158	0.148	0.019	0.014	0.173	0.040	0.061	0.134	NM_033504	CDS; BCLP; beta-casein-like protein; Homo sapiens beta-casein-like protein (BCLP), mRNA.
HSAP0406S00000881	0.684	0.833	0.449	0.334	0.608	0.634	2.157	1.952	0.430	BC062374	CDS; IBRDC3; IBRDC3 protein; Homo sapiens IBR domain containing 3, mRNA (cDNA clone IMAGE:5458402), partial cds.
HSAP0406S00000882	0.303	0.311	0.061	-0.170	-0.134	0.144	0.344	0.307	0.154	AF336875	CDS; FKSG48; FKSG48; Homo sapiens FKSG48 (FKSG48) mRNA, complete cds.
HSAP0406S00000883	1.850	1.783	0.320	0.763	0.739	0.457	2.878	2.922	0.128	NM_013411	CDS; AK2; adenylate kinase 2 isoform b; Homo sapiens adenylate kinase 2 (AK2), transcript variant AK2B, mRNA.
HSAP0406S00000885	0.230	0.244	0.072	-0.125	-0.089	0.154	0.196	0.203	0.114	AB075825	CDS; KIAA1945; KIAA1945 protein; Homo sapiens mRNA for KIAA1945 protein.
HSAP0406S00000886	0.640	0.680	0.132	0.037	0.001	0.161	0.430	0.441	0.121	AK125034	CDS; N/A; N/A; Homo sapiens cDNA FLJ43044 fis, clone BRTHA3003474.
HSAP0406S00000887	0.384	0.389	0.095	0.086	0.224	0.358	0.197	0.216	0.100	NM_018207	CDS; FLJ10759; hypothetical protein FLJ10759; Homo sapiens hypothetical protein FLJ10759 (FLJ10759), mRNA.
HSAP0406S00000888	0.307	0.359	0.187	-0.099	-0.062	0.256	0.109	0.159	0.144	NM_152493	CDS; FLJ25476; FLJ25476 protein; Homo sapiens FLJ25476 protein (FLJ25476), mRNA.
HSAP0406S00000889	0.085	0.262	0.452	-0.068	-0.055	0.245	0.348	0.361	0.114	AK098342	CDS; N/A; N/A; Homo sapiens cDNA FLJ25476 fis, clone CBL03186.
HSAP0406S00000895	0.105	0.117	0.065	-0.026	0.004	0.110	-0.001	0.051	0.114	NM_198040	CDS; PHC2; polyhomeotic 2-like isoform a; Homo sapiens polyhomeotic-like 2 (Drosophila) (PHC2), transcript variant 1, mRNA.
HSAP0406S00000896	0.569	0.564	0.102	0.323	0.295	0.172	2.051	2.078	0.310	NM_145238	CDS; ZNF31; zinc finger protein 31; Homo sapiens zinc finger protein 31 (KOX 29) (ZNF31), mRNA.
HSAP0406S00000897	0.294	0.360	0.173	0.160	0.259	0.173	-0.008	0.132	0.317	X52360	CDS; N/A; KOX 29 protein (56 AA); Human Kox29 mRNA for zinc finger protein, partial.
HSAP0406S00000898	0.205	0.235	0.100	0.159	0.260	0.232	0.172	0.156	0.143	NM_145205	CDS; LOC127540; HMG2 like; Homo sapiens HMG2 like (LOC127540), mRNA.
HSAP0406S00000899	?	?	?	?	?	?	?	?	?	AY499148	CDS; N/A; p40; Homo sapiens isolate 2 cell-line MIA-PaCa-2 LINE-1 element p40 mRNA, partial cds.
HSAP0406S00000900	0.297	0.300	0.028	-0.019	-0.032	0.127	0.439	0.450	0.046	NM_052896	CDS; CSMD2; CUB and Sushi multiple domains 2; Homo sapiens CUB and Sushi multiple domains 2 (CSMD2), mRNA.
HSAP0406S00000901	0.182	0.233	0.147	-0.090	0.190	0.835	0.287	0.299	0.159	NM_032884	CDS; MGC15882; hypothetical protein MGC15882; Homo sapiens hypothetical protein MGC15882 (MGC15882), mRNA.
HSAP0406S00000902	0.521	0.521	0.267	-0.011	0.031	0.149	0.329	0.332	0.043	NM_005268	CDS; GJB5; gap junction protein, beta 5 (connexin 31.1); Homo sapiens gap junction protein, beta 5 (connexin 31.1) (GJB5), mRNA.
HSAP0406S00000903	0.527	0.516	0.121	0.038	-0.001	0.141	0.370	0.358	0.025	NM_153212	CDS; GJB4; gap junction protein, beta 4; Homo sapiens gap junction protein, beta 4 (connexin 30.3) (GJB4), mRNA.
HSAP0406S00000904	0.303	0.318	0.055	0.071	0.062	0.102	0.355	0.352	0.047	AF052692	CDS; GJB3; connexin 31; Homo sapiens connexin 31 (GJB3) mRNA, complete cds.
HSAP0406S00000905	0.197	0.207	0.044	-0.147	-0.082	0.232	0.412	0.430	0.159	BC027889	CDS; GJA4; GJA4 protein; Homo sapiens gap junction protein, alpha 4, 37kDa (connexin 37), mRNA (cDNA clone MGC:34596 IMAGE:5222521), complete cds.
HSAP0406S00000906	1.515	1.538	0.123	0.535	1.010	0.775	1.650	1.650	0.064	NM_138428	CDS; LOC113444; hypothetical protein BC011880; Homo sapiens hypothetical protein BC011880 (LOC113444), mRNA.
HSAP0406S00000908	0.375	0.433	0.154	0.091	0.092	0.150	0.222	0.345	0.345	AF131778	CDS; N/A; DAP-1 alpha; Homo sapiens clone 24861 DAP-1 alpha mRNA sequence, partial cds.
HSAP0406S00000909	0.823	0.852	0.113	0.441	0.450	0.237	1.080	1.072	0.134	NM_153248	CDS; MGC14276; hypothetical protein MGC14276; Homo sapiens hypothetical protein MGC14276 (MGC14276), mRNA.
HSAP0406S00000911	-0.091	-0.086	0.066	-0.140	-0.063	0.231	-0.129	-0.146	0.101	AB037774	CDS; KIAA1353; KIAA1353 protein; Homo sapiens mRNA for KIAA1353 protein, partial cds.
HSAP0406S00000912	0.759	0.748	0.179	0.502	0.464	0.181	2.610	2.610	0.224	NM_007167	CDS; ZNF258; zinc finger protein 258; Homo sapiens zinc finger protein 258 (ZNF258), mRNA.
HSAP0406S00000913	1.975	1.979	0.040	1.470	1.471	0.555	2.816	2.827	0.090	NM_024772	CDS; ZMYM1; zinc finger, MYM domain containing 1; Homo sapiens zinc finger, MYM domain containing 1 (ZMYM1), mRNA.
HSAP0406S00000914	0.150	0.116	0.228	0.004	0.104	0.214	-0.068	-0.067	0.080	AK026804	CDS; N/A; N/A; Homo sapiens cDNA: FLJ23151 fis, clone LNG09417.
HSAP0406S00000916	3.583	3.604	0.223	3.413	3.444	0.340	3.471	3.592	0.286	NM_005066	CDS; SFPQ; splicing factor proline/glutamine rich (polypyrimidine tract binding protein associated); Homo sapiens splicing factor proline/glutamine rich (polypyrimidine tract binding protein associated) (SFPQ), mRNA.
HSAP0406S00000917	1.071	1.059	0.116	0.646	0.585	0.375	1.289	1.321	0.569	NM_005095	CDS; ZNF262; zinc finger protein 262; Homo sapiens zinc finger protein 262 (ZNF262), mRNA.
HSAP0406S00000919	0.411	0.420	0.178	-0.059	0.059	0.406	0.177	0.183	0.093	AF118068	CDS; N/A; PRO1596; Homo sapiens PRO1596 mRNA, complete cds.
HSAP0406S00000927	1.271	1.351	0.174	0.644	0.766	0.475	2.020	1.932	0.250	NM_182686	CDS; PKD1-like; polycystic kidney disease 1-like isoform b; Homo sapiens polycystic kidney disease 1-like (PKD1-like), transcript variant 2, mRNA.
HSAP0406S00000929	1.088	1.078	0.086	0.864	0.738	0.401	1.806	1.812	0.318	NM_014284	CDS; NCDN; neurochondrin; Homo sapiens neurochondrin (NCDN), mRNA.
HSAP0406S00000931	0.451	0.420	0.289	0.083	0.108	0.106	0.530	0.556	0.256	NM_178548	CDS; AP2E; adaptor-related protein complex 2, epsilon subunit; Homo sapiens adaptor-related protein complex 2, epsilon subunit (AP2E), mRNA.
HSAP0406S00000932	1.712	1.691	0.116	1.894	1.699	0.438	2.023	2.070	0.252	NM_002794	CDS; PSMB2; proteasome beta 2 subunit; Homo sapiens proteasome (prosome, macropain) subunit, beta type, 2 (PSMB2), mRNA.
HSAP0406S00000933	0.828	0.825	0.068	-0.004	0.038	0.181	0.675	0.711	0.121	AK096466	CDS; N/A; N/A; Homo sapiens cDNA FLJ39147 fis, clone OCBBF2000523.
HSAP0406S00000934	0.458	0.449	0.159	-0.290	-0.208	0.159	0.270	0.274	0.056	NM_152374	CDS; FLJ38984; hypothetical protein FLJ38984; Homo sapiens hypothetical protein FLJ38984 (FLJ38984), mRNA.
HSAP0406S00000935	0.953	0.974	0.119	0.859	0.866	0.310	2.582	2.594	0.353	AF297866	CDS; N/A; Hu-Claspin; Homo sapiens Hu-Claspin mRNA, complete cds.
HSAP0406S00000936	0.217	0.268	0.124	0.114	0.181	0.236	0.295	0.313	0.065	AB046787	CDS; KIAA1567; KIAA1567 protein; Homo sapiens mRNA for KIAA1567 protein, partial cds.
HSAP0406S00000938	0.307	0.301	0.114	-0.144	-0.057	0.318	0.775	0.764	0.210	NM_012199	CDS; EIF2C1; eukaryotic translation initiation factor 2C, 1; Homo sapiens eukaryotic translation initiation factor 2C, 1 (EIF2C1), mRNA.
HSAP0406S00000939	0.407	0.476	0.170	0.047	0.065	0.221	0.485	0.508	0.200	NM_024852	CDS; EIF2C3; eukaryotic translation initiation factor 2C, 3 isoform a; Homo sapiens eukaryotic translation initiation factor 2C, 3 (EIF2C3), transcript variant 1, mRNA.
HSAP0406S00000940	0.146	0.145	0.086	-0.210	-0.032	0.451	0.177	0.272	0.266	NM_014466	CDS; TEKT2; tektin 2; Homo sapiens tektin 2 (testicular) (TEKT2), mRNA.
HSAP0406S00000941	0.420	0.393	0.094	-0.051	-0.054	0.098	0.438	0.492	0.136	AF212236	CDS; N/A; HPHase; Homo sapiens HPHase mRNA, complete cds.
HSAP0406S00000942	0.188	0.187	0.029	0.166	0.102	0.214	0.345	0.363	0.062	NM_005202	CDS; COL8A2; collagen, type VIII, alpha 2; Homo sapiens collagen, type VIII, alpha 2 (COL8A2), mRNA.
HSAP0406S00000943	1.164	1.089	0.283	0.442	0.548	0.449	2.018	2.013	0.416	NM_014408	CDS; TRAPPC3; BET3 homolog; Homo sapiens trafficking protein particle complex 3 (TRAPPC3), mRNA.
HSAP0406S00000944	1.012	1.048	0.128	0.187	0.356	0.423	1.761	1.835	0.717	AB033013	CDS; KIAA1187; KIAA1187 protein; Homo sapiens mRNA for KIAA1187 protein, partial cds.
HSAP0406S00000950	1.666	1.617	0.355	0.990	0.947	0.271	2.666	2.540	0.452	AF117756	CDS; N/A; thyroid hormone receptor-associated protein complex component TRAP150; Homo sapiens thyroid hormone receptor-associated protein complex component TRAP150 mRNA, complete cds.
HSAP0406S00000951	0.342	0.372	0.092	-0.190	-0.059	0.423	0.474	0.575	0.415	NM_024676	CDS; FLJ22938; hypothetical protein FLJ22938; Homo sapiens hypothetical protein FLJ22938 (FLJ22938), mRNA.
HSAP0406S00000955	0.374	0.374	0.125	-0.027	0.010	0.256	0.448	0.562	0.388	NM_018166	CDS; FLJ10647; hypothetical protein FLJ10647; Homo sapiens hypothetical protein FLJ10647 (FLJ10647), mRNA.
HSAP0406S00000956	0.034	0.088	0.120	-0.119	-0.131	0.204	0.169	0.166	0.078	AY240960	CDS; N/A; unknown; Homo sapiens PP632 unknown mRNA.
HSAP0406S00000961	0.330	0.437	0.236	-0.260	-0.145	0.177	0.268	0.272	0.113	AK024504	CDS; FLJ00113; FLJ00113 protein; Homo sapiens mRNA for FLJ00113 protein, partial cds.
HSAP0406S00000962	1.180	1.135	0.187	1.003	1.077	0.494	1.503	1.542	0.159	NM_032881	CDS; LSM10; LSM10, U7 small nuclear RNA associated; Homo sapiens LSM10, U7 small nuclear RNA associated (LSM10), mRNA.
HSAP0406S00000963	0.132	0.213	0.180	-0.013	0.032	0.152	0.777	0.788	0.173	NM_145047	CDS; NOR1; oxidored-nitro domain-containing protein isoform 1; Homo sapiens oxidored-nitro domain-containing protein (NOR1), transcript variant 1, mRNA.
HSAP0406S00000964	2.465	2.463	0.120	1.859	1.884	0.380	2.735	2.788	0.196	NM_031280	CDS; MRPS15; mitochondrial ribosomal protein S15; Homo sapiens mitochondrial ribosomal protein S15 (MRPS15), nuclear gene encoding mitochondrial protein, mRNA.
HSAP0406S00000965	0.110	0.148	0.175	0.047	0.115	0.302	0.179	0.193	0.065	NM_156039	CDS; CSF3R; colony stimulating factor 3 receptor isoform c precursor; Homo sapiens colony stimulating factor 3 receptor (granulocyte) (CSF3R), transcript variant 3, mRNA.
HSAP0406S00000966	0.452	0.443	0.164	-0.038	-0.009	0.167	0.094	0.156	0.165	NM_000831	CDS; GRIK3; glutamate receptor 7 precursor; Homo sapiens glutamate receptor, ionotropic, kainate 3 (GRIK3), mRNA.
HSAP0406S00000967	-0.037	-0.020	0.052	0.328	0.435	0.374	0.513	0.577	0.258	NM_025079	CDS; FLJ23231; hypothetical protein FLJ23231; Homo sapiens hypothetical protein FLJ23231 (FLJ23231), mRNA.
HSAP0406S00000968	0.087	0.119	0.308	-0.046	-0.104	0.263	0.169	0.191	0.070	AF172817	CDS; MST088; MSTP088; Homo sapiens MSTP088 (MST088) mRNA, complete cds.
HSAP0406S00000970	0.468	0.443	0.117	0.201	0.355	0.405	0.350	0.418	0.269	NM_022756	CDS; FLJ11730; hypothetical protein FLJ11730; Homo sapiens hypothetical protein FLJ11730 (FLJ11730), mRNA.
HSAP0406S00000971	0.572	0.632	0.200	0.492	0.529	0.288	0.984	0.987	0.091	NM_024700	CDS; SNIP1; Smad nuclear interacting protein; Homo sapiens Smad nuclear interacting protein (SNIP1), mRNA.
HSAP0406S00000972	0.553	0.621	0.286	-0.012	0.101	0.473	0.381	0.390	0.090	NM_003462	CDS; DNALI1; axonemal dynein light chain; Homo sapiens dynein, axonemal, light intermediate polypeptide 1 (DNALI1), mRNA.
HSAP0406S00000974	0.898	0.875	0.081	0.368	0.286	0.361	2.294	2.323	0.125	BC009250	CDS; GNL2; guanine nucleotide binding protein-like 2 (nucleolar); Homo sapiens guanine nucleotide binding protein-like 2 (nucleolar), mRNA (cDNA clone MGC:4453 IMAGE:2960125), complete cds.
HSAP0406S00000975	0.042	0.130	0.235	-0.109	-0.090	0.128	0.298	0.337	0.183	NM_173640	CDS; R-spondin; hypothetical protein FLJ40906; Homo sapiens likely ortholog of mouse roof plate-specific spondin (R-spondin), mRNA.
HSAP0406S00000976	1.902	1.819	0.208	0.298	0.775	0.772	3.110	3.088	0.242	BC018109	CDS; FLJ20508; FLJ20508 protein; Homo sapiens hypothetical protein FLJ20508, mRNA (cDNA clone MGC:8853 IMAGE:3914920), complete cds.
HSAP0406S00000977	1.918	1.876	0.237	0.201	0.627	0.763	3.040	3.080	0.153	NM_018101	CDS; CDCA8; cell division cycle associated 8; Homo sapiens cell division cycle associated 8 (CDCA8), mRNA.
HSAP0406S00000978	0.829	0.818	0.109	0.327	0.363	0.213	0.297	0.328	0.142	NM_001004338	CDS; EPHA10; hypothetical protein FLJ33655; Homo sapiens EphA10s protein (EPHA10), mRNA.
HSAP0406S00000979	0.365	0.343	0.145	0.143	0.093	0.237	0.666	0.676	0.206	BC067734	CDS; FLJ33655; hypothetical protein FLJ33655; Homo sapiens hypothetical protein FLJ33655, mRNA (cDNA clone MGC:86967 IMAGE:4375803), complete cds.
HSAP0406S00000981	0.252	0.233	0.142	0.009	0.060	0.210	0.402	0.395	0.138	NM_152496	CDS; FLJ31434; hypothetical protein FLJ31434; Homo sapiens hypothetical protein FLJ31434 (FLJ31434), mRNA.
HSAP0406S00000982	0.073	0.077	0.091	-0.015	0.010	0.134	0.313	0.336	0.111	BC009952	CDS; FLJ31434; FLJ31434 protein; Homo sapiens hypothetical protein FLJ31434, mRNA (cDNA clone IMAGE:4130879), partial cds.
HSAP0406S00000983	0.233	0.235	0.034	0.154	0.133	0.138	0.586	0.582	0.047	BC031903	CDS; N/A; similar to endo-alpha-mannosidase; Homo sapiens, similar to endo-alpha-mannosidase, clone IMAGE:4777829, mRNA, partial cds.
HSAP0406S00000986	0.338	0.298	0.107	0.050	0.071	0.147	0.308	0.323	0.078	AY172561	CDS; N/A; YRDC protein; Homo sapiens YRDC protein mRNA, complete cds.
HSAP0406S00000987	0.268	0.310	0.123	-0.006	0.070	0.246	0.164	0.191	0.149	NM_198446	CDS; FLJ45459; FLJ45459 protein; Homo sapiens FLJ45459 protein (FLJ45459), mRNA.
HSAP0406S00000988	0.575	0.547	0.119	0.545	0.564	0.164	1.370	1.401	0.179	NM_005955	CDS; MTF1; metal-regulatory transcription factor 1; Homo sapiens metal-regulatory transcription factor 1 (MTF1), mRNA.
HSAP0406S00000990	1.142	1.140	0.666	0.695	0.873	0.432	1.927	1.933	0.614	NM_005540	CDS; INPP5B; inositol polyphosphate-5-phosphatase, 75kDa; Homo sapiens inositol polyphosphate-5-phosphatase, 75kDa (INPP5B), mRNA.
HSAP0406S00000992	1.043	1.055	0.059	1.075	1.152	0.218	1.822	1.909	0.220	NM_006802	CDS; SF3A3; splicing factor 3a, subunit 3; Homo sapiens splicing factor 3a, subunit 3, 60kDa (SF3A3), mRNA.
HSAP0406S00000994	0.393	0.442	0.146	-0.250	-0.224	0.177	0.515	0.534	0.119	NM_004468	CDS; FHL3; four and a half LIM domains 3; Homo sapiens four and a half LIM domains 3 (FHL3), mRNA.
HSAP0406S00000995	1.079	1.053	0.192	0.962	0.912	0.259	2.041	1.944	0.402	NM_016037	CDS; CGI-94; CGI-94 protein; Homo sapiens comparative gene identification transcript 94 (CGI-94), mRNA.
HSAP0406S00000996	0.054	0.168	0.321	0.104	0.039	0.174	0.218	0.304	0.319	S81257	CDS; OCT6; transcriptional regulator; OCT6=transcriptional regulator [human, tripronuclear ova and embryos, mRNA Partial, 204 nt].
HSAP0406S00000997	0.087	0.105	0.108	-0.269	-0.234	0.108	0.107	0.111	0.022	NM_002699	CDS; POU3F1; POU domain, class 3, transcription factor 1; Homo sapiens POU domain, class 3, transcription factor 1 (POU3F1), mRNA.
HSAP0406S00000998	-0.066	-0.068	0.199	0.045	-0.000	0.155	0.049	0.083	0.254	AK023373	CDS; N/A; N/A; Homo sapiens cDNA FLJ13311 fis, clone OVARC1001476, highly similar to Mus musculus YGR163w mRNA homologue.
HSAP0406S00001001	0.123	0.177	0.164	-0.025	0.040	0.280	0.031	-0.032	0.182	NM_030772	CDS; GJA10; connexin 59; Homo sapiens gap junction protein, alpha 10, 59kDa (GJA10), mRNA.
HSAP0406S00001002	0.334	0.307	0.109	0.026	0.045	0.129	-0.022	-0.000	0.067	BC051675	source; N/A; N/A; Homo sapiens gap junction protein, alpha 10, 59kDa, mRNA (cDNA clone IMAGE:5269870).
HSAP0406S00001005	0.560	0.528	0.110	-0.013	0.011	0.131	0.620	0.643	0.124	NM_017821	CDS; RHBDL2; rhomboid-related protein 2; Homo sapiens rhomboid, veinlet-like 2 (Drosophila) (RHBDL2), mRNA.
HSAP0406S00001006	0.716	0.740	0.200	0.540	0.516	0.291	1.114	1.374	0.744	NM_024595	CDS; FLJ12666; hypothetical protein FLJ12666; Homo sapiens hypothetical protein FLJ12666 (FLJ12666), mRNA.
HSAP0406S00001007	1.804	1.822	0.138	1.223	1.219	0.183	2.300	2.299	0.065	NM_004552	CDS; NDUFS5; NADH dehydrogenase (ubiquinone) Fe-S protein 5, 15kDa (NADH-coenzyme Q reductase); Homo sapiens NADH dehydrogenase (ubiquinone) Fe-S protein 5, 15kDa (NADH-coenzyme Q reductase) (NDUFS5), mRNA.
HSAP0406S00001012	-0.118	-0.118	0.011	0.072	0.093	0.147	0.288	0.349	0.188	NM_033044	CDS; MACF1; microfilament and actin filament cross-linker protein isoform b; Homo sapiens microtubule-actin crosslinking factor 1 (MACF1), transcript variant 2, mRNA.
HSAP0406S00001013	0.528	0.543	0.068	-0.162	-0.094	0.213	0.344	0.341	0.102	AK127581	CDS; N/A; N/A; Homo sapiens cDNA FLJ45676 fis, clone DFNES2011221.
HSAP0406S00001014	0.636	0.624	0.074	-0.110	-0.085	0.167	0.303	0.334	0.096	AB018297	CDS; KIAA0754; KIAA0754 protein; Homo sapiens mRNA for KIAA0754 protein, partial cds.
HSAP0406S00001017	0.365	0.356	0.099	0.305	0.215	0.276	0.209	0.225	0.184	AY527403	CDS; N/A; 10kDa eEF1A interacting protein; Homo sapiens 10kDa eEF1A interacting protein mRNA, complete cds.
HSAP0406S00001018	0.383	0.332	0.147	-0.083	0.031	0.291	0.064	0.097	0.169	NM_181809	CDS; BMP8A; bone morphogenetic protein 8A; Homo sapiens bone morphogenetic protein 8a (BMP8A), mRNA.
HSAP0406S00001019	0.366	0.345	0.097	-0.138	-0.076	0.191	0.180	0.162	0.042	AK024440	CDS; FLJ00030; FLJ00030 protein; Homo sapiens mRNA for FLJ00030 protein, partial cds.
HSAP0406S00001020	0.428	0.481	0.158	-0.185	-0.188	0.157	0.374	0.377	0.078	AK093659	CDS; N/A; N/A; Homo sapiens cDNA FLJ36340 fis, clone THYMU2006468.
HSAP0406S00001021	0.415	0.447	0.128	-0.158	-0.134	0.115	0.422	0.479	0.171	AK127199	CDS; N/A; N/A; Homo sapiens cDNA FLJ45264 fis, clone BRHIP2024941.
HSAP0406S00001022	0.387	0.385	0.149	-0.096	-0.080	0.106	0.162	0.170	0.071	AK024413	CDS; N/A; N/A; Homo sapiens cDNA FLJ14351 fis, clone THYRO1001828.
HSAP0406S00001024	1.026	1.055	0.153	0.824	0.788	0.577	0.452	0.615	0.368	NM_003819	CDS; PABPC4; poly A binding protein, cytoplasmic 4; Homo sapiens poly(A) binding protein, cytoplasmic 4 (inducible form) (PABPC4), mRNA.
HSAP0406S00001025	0.231	0.237	0.068	-0.135	-0.056	0.193	0.070	0.061	0.115	NM_014571	CDS; HEYL; hairy/enhancer-of-split related with YRPW motif-like; Homo sapiens hairy/enhancer-of-split related with YRPW motif-like (HEYL), mRNA.
HSAP0406S00001026	0.225	0.231	0.112	0.021	0.028	0.150	0.314	0.318	0.192	NM_032526	CDS; NT5C1A; 5'-nucleotidase, cytosolic IA; Homo sapiens 5'-nucleotidase, cytosolic IA (NT5C1A), mRNA.
HSAP0406S00001027	0.198	0.250	0.137	0.038	0.161	0.235	0.275	0.280	0.037	BC030827	CDS; HPCAL4; hippocalcin-like protein 4; Homo sapiens hippocalcin like 4, mRNA (cDNA clone MGC:26229 IMAGE:4811834), complete cds.
HSAP0406S00001028	1.320	1.353	0.264	0.821	0.830	0.270	2.842	2.811	0.190	NM_006112	CDS; PPIE; peptidylprolyl isomerase E isoform 1; Homo sapiens peptidylprolyl isomerase E (cyclophilin E) (PPIE), transcript variant 1, mRNA.
HSAP0406S00001029	0.336	0.350	0.123	-0.169	-0.128	0.183	0.213	0.278	0.167	AK024440	CDS; FLJ00030; FLJ00030 protein; Homo sapiens mRNA for FLJ00030 protein, partial cds.
HSAP0406S00001030	0.464	0.527	0.214	0.015	-0.015	0.118	0.303	0.308	0.142	NM_022120	CDS; OXCT2; 3-oxoacid CoA transferase 2; Homo sapiens 3-oxoacid CoA transferase 2 (OXCT2), mRNA.
HSAP0406S00001031	0.220	0.226	0.045	0.123	0.104	0.237	0.257	0.284	0.091	NM_001720	CDS; BMP8B; bone morphogenetic protein 8B preproprotein; Homo sapiens bone morphogenetic protein 8b (osteogenic protein 2) (BMP8B), mRNA.
HSAP0406S00001033	0.311	0.319	0.086	0.138	0.230	0.251	0.325	0.393	0.219	NM_017646	CDS; TRIT1; tRNA isopentenyltransferase 1; Homo sapiens tRNA isopentenyltransferase 1 (TRIT1), mRNA.
HSAP0406S00001034	0.416	0.334	0.193	0.187	0.143	0.156	0.540	0.582	0.121	NM_005376	CDS; MYCL1; v-myc myelocytomatosis viral oncogene homolog 1, lung carcinoma derived; Homo sapiens v-myc myelocytomatosis viral oncogene homolog 1, lung carcinoma derived (avian) (MYCL1), mRNA.
HSAP0406S00001038	0.291	0.307	0.111	-0.101	-0.052	0.127	0.309	0.341	0.156	AF370364	CDS; N/A; FP1147; Homo sapiens FP1147 mRNA, complete cds.
HSAP0406S00001039	1.213	1.176	0.116	0.835	0.979	0.464	2.138	2.155	0.241	NM_006367	CDS; CAP1; adenylyl cyclase-associated protein; Homo sapiens CAP, adenylate cyclase-associated protein 1 (yeast) (CAP1), mRNA.
HSAP0406S00001040	0.364	0.347	0.080	0.090	0.092	0.234	0.691	0.672	0.101	NM_000310	CDS; PPT1; palmitoyl-protein thioesterase 1 (ceroid-lipofuscinosis, neuronal 1, infantile); Homo sapiens palmitoyl-protein thioesterase 1 (ceroid-lipofuscinosis, neuronal 1, infantile) (PPT1), mRNA.
HSAP0406S00001041	0.936	0.935	0.090	0.563	0.505	0.204	1.152	1.157	0.092	NM_012421	CDS; RLF; rearranged L-myc fusion sequence; Homo sapiens rearranged L-myc fusion sequence (RLF), mRNA.
HSAP0406S00001042	1.408	1.518	0.318	0.971	1.134	0.380	2.098	2.135	0.202	NM_005857	CDS; ZMPSTE24; zinc metalloproteinase STE24 homolog; Homo sapiens zinc metalloproteinase (STE24 homolog, yeast) (ZMPSTE24), mRNA.
HSAP0406S00001044	0.498	0.446	0.191	-0.000	0.079	0.182	0.396	0.394	0.070	NM_001852	CDS; COL9A2; alpha 2 type IX collagen; Homo sapiens collagen, type IX, alpha 2 (COL9A2), mRNA.
HSAP0406S00001045	0.375	0.373	0.118	0.073	0.215	0.312	0.729	0.901	0.493	NM_022733	CDS; LOC64744; hypothetical protein AL133206; Homo sapiens hypothetical protein AL133206 (LOC64744), mRNA.
HSAP0406S00001049	0.241	0.357	0.260	0.013	-0.021	0.199	0.239	0.344	0.345	NM_023070	CDS; LOC65243; hypothetical protein LOC65243; Homo sapiens hypothetical protein LOC65243 (LOC65243), mRNA.
HSAP0406S00001050	0.069	0.095	0.070	-0.052	-0.039	0.110	0.196	0.190	0.062	NM_198494	CDS; FLJ16030; FLJ16030 protein; Homo sapiens FLJ16030 protein (FLJ16030), mRNA.
HSAP0406S00001051	0.563	0.567	0.066	0.395	0.380	0.096	0.762	0.750	0.079	NM_022774	CDS; FLJ21144; hypothetical protein FLJ21144; Homo sapiens hypothetical protein FLJ21144 (FLJ21144), mRNA.
HSAP0406S00001052	1.990	1.997	0.122	1.200	1.243	0.112	2.719	2.715	0.083	NM_152373	CDS; MGC27466; hypothetical protein MGC27466; Homo sapiens hypothetical protein MGC27466 (MGC27466), mRNA.
HSAP0406S00001053	0.121	0.132	0.083	0.384	0.300	0.240	0.187	0.154	0.184	BC016016	source; N/A; N/A; Homo sapiens hypothetical protein MGC27466, mRNA (cDNA clone IMAGE:4712069), partial cds.
HSAP0406S00001054	0.558	0.592	0.260	0.015	0.038	0.150	1.645	1.625	0.593	NM_014747	CDS; RIMS3; regulating synaptic membrane exocytosis 3; Homo sapiens regulating synaptic membrane exocytosis 3 (RIMS3), mRNA.
HSAP0406S00001055	1.005	1.009	0.037	0.609	0.689	0.442	2.052	2.079	0.107	AK094323	CDS; N/A; N/A; Homo sapiens cDNA FLJ37004 fis, clone BRACE2009044.
HSAP0406S00001056	1.991	1.941	0.230	1.021	0.992	0.465	3.869	3.895	0.297	AK000346	CDS; N/A; N/A; Homo sapiens cDNA FLJ20339 fis, clone HEP12350.
HSAP0406S00001059	0.223	0.222	0.067	-0.021	-0.027	0.101	0.179	0.249	0.167	NM_004700	CDS; KCNQ4; potassium voltage-gated channel KQT-like protein 4 isoform a; Homo sapiens potassium voltage-gated channel, KQT-like subfamily, member 4 (KCNQ4), transcript variant 1, mRNA.
HSAP0406S00001060	0.029	0.072	0.228	-0.106	-0.072	0.174	0.291	0.340	0.304	NM_133467	CDS; CITED4; Cbp/p300-interacting transactivator, with Glu/Asp-rich carboxy-terminal domain, 4; Homo sapiens Cbp/p300-interacting transactivator, with Glu/Asp-rich carboxy-terminal domain, 4 (CITED4), mRNA.
HSAP0406S00001061	0.228	0.351	0.261	0.347	0.432	0.268	0.433	0.455	0.179	BC009408	CDS; CTPS; CTP synthase; Homo sapiens CTP synthase, mRNA (cDNA clone MGC:10396 IMAGE:3355881), complete cds.
HSAP0406S00001062	0.389	0.402	0.046	0.156	0.159	0.144	0.390	0.399	0.045	NM_144990	CDS; FLJ23878; hypothetical protein FLJ23878; Homo sapiens hypothetical protein FLJ23878 (FLJ23878), mRNA.
HSAP0406S00001064	0.034	0.031	0.035	0.135	0.140	0.097	0.119	0.099	0.139	BC009752	CDS; SCMH1; SCMH1 protein; Homo sapiens sex comb on midleg homolog 1 (Drosophila), mRNA (cDNA clone MGC:1108 IMAGE:3010273), complete cds.
HSAP0406S00001066	0.281	0.269	0.139	-0.074	-0.075	0.079	0.232	0.227	0.119	NM_001956	CDS; EDN2; endothelin 2; Homo sapiens endothelin 2 (EDN2), mRNA.
HSAP0406S00001068	0.369	0.448	0.227	0.206	0.150	0.226	0.151	0.168	0.087	NM_024503	CDS; HIVEP3; human immunodeficiency virus type I enhancer binding protein 3; Homo sapiens human immunodeficiency virus type I enhancer binding protein 3 (HIVEP3), mRNA.
HSAP0406S00001070	0.599	0.596	0.084	-0.024	0.040	0.188	0.329	0.330	0.049	NM_007102	CDS; GUCA2B; guanylate cyclase activator 2B (uroguanylin); Homo sapiens guanylate cyclase activator 2B (uroguanylin) (GUCA2B), mRNA.
HSAP0406S00001071	0.587	0.560	0.188	-0.046	-0.066	0.172	0.436	0.463	0.064	NM_033553	CDS; GUCA2A; guanylate cyclase activator 2A; Homo sapiens guanylate cyclase activator 2A (guanylin) (GUCA2A), mRNA.
HSAP0406S00001074	1.451	1.498	0.513	0.426	0.667	0.704	1.402	1.404	0.124	AB028964	CDS; KIAA1041; KIAA1041 protein; Homo sapiens mRNA for KIAA1041 protein, partial cds.
HSAP0406S00001075	0.148	0.156	0.088	-0.019	0.014	0.193	0.427	0.450	0.180	NM_173642	CDS; MGC47816; hypothetical protein MGC47816; Homo sapiens hypothetical protein MGC47816 (MGC47816), mRNA.
HSAP0406S00001076	1.356	1.336	0.163	1.362	1.228	0.409	2.303	2.328	0.306	NM_032257	CDS; ZMYND12; zinc finger, MYND domain containing 12; Homo sapiens zinc finger, MYND domain containing 12 (ZMYND12), mRNA.
HSAP0406S00001077	1.170	1.167	0.182	1.212	0.997	0.563	1.895	1.986	0.305	NM_024664	CDS; FLJ11838; hypothetical protein FLJ11838; Homo sapiens hypothetical protein FLJ11838 (FLJ11838), mRNA.
HSAP0406S00001078	0.431	0.470	0.100	0.255	0.253	0.179	0.315	0.340	0.092	NM_025030	CDS; FLJ20972; hypothetical protein FLJ20972; Homo sapiens hypothetical protein FLJ20972 (FLJ20972), mRNA.
HSAP0406S00001079	0.060	0.368	0.736	0.227	0.331	0.401	0.320	0.446	0.379	NM_182792	CDS; TMSL1; thymosin-like 1; Homo sapiens thymosin-like 1 (TMSL1), mRNA.
HSAP0406S00001080	-0.061	-0.052	0.149	-0.054	-0.027	0.156	-0.158	-0.165	0.240	BX640642	CDS; DKFZp686K01114; hypothetical protein; Homo sapiens mRNA; cDNA DKFZp686K01114 (from clone DKFZp686K01114).
HSAP0406S00001081	1.257	1.295	0.214	1.450	1.311	0.540	1.645	1.749	0.243	NM_006347	CDS; PPIH; peptidyl prolyl isomerase H; Homo sapiens peptidyl prolyl isomerase H (cyclophilin H) (PPIH), mRNA.
HSAP0406S00001082	2.207	2.208	0.044	1.697	1.642	0.447	3.643	3.858	0.574	NM_004559	CDS; NSEP1; nuclease sensitive element binding protein 1; Homo sapiens nuclease sensitive element binding protein 1 (NSEP1), mRNA.
HSAP0406S00001083	0.249	0.239	0.080	0.042	0.064	0.175	0.195	0.223	0.090	NM_148960	CDS; CLDN19; claudin 19; Homo sapiens claudin 19 (CLDN19), mRNA.
HSAP0406S00001087	0.468	0.623	0.344	0.379	0.432	0.242	1.536	1.669	0.502	NM_022356	CDS; LEPRE1; leucine proline-enriched proteoglycan (leprecan) 1; Homo sapiens leucine proline-enriched proteoglycan (leprecan) 1 (LEPRE1), mRNA.
HSAP0406S00001088	0.671	0.659	0.097	0.440	0.400	0.405	1.707	1.776	0.400	NM_024097	CDS; MGC955; hypothetical protein MGC955; Homo sapiens hypothetical protein MGC955 (MGC955), mRNA.
HSAP0406S00001089	0.376	0.356	0.077	0.148	0.230	0.262	0.508	0.743	0.745	NM_199342	CDS; LOC374969; hypothetical protein LOC374969; Homo sapiens hypothetical protein LOC374969 (LOC374969), mRNA.
HSAP0406S00001091	0.305	0.353	0.151	-0.136	-0.089	0.164	0.172	0.195	0.100	BX537371	CDS; DKFZp686J23132; hypothetical protein; Homo sapiens mRNA; cDNA DKFZp686J23132 (from clone DKFZp686J23132); complete cds.
HSAP0406S00001092	0.482	0.474	0.082	0.135	0.131	0.169	0.346	0.359	0.200	AF311284	CDS; N/A; erythroid membrane-associated protein; Homo sapiens clone 1 erythroid membrane-associated protein mRNA, partial cds.
HSAP0406S00001093	1.114	1.120	0.272	-0.062	-0.075	0.217	0.298	0.286	0.119	AF119899	CDS; N/A; PRO2801; Homo sapiens PRO2801 mRNA, complete cds.
HSAP0406S00001095	-0.045	-0.034	0.028	-0.081	-0.008	0.233	0.245	0.265	0.131	BC000157	CDS; LOC51058; LOC51058 protein; Homo sapiens hypothetical protein LOC51058, mRNA (cDNA clone MGC:5335 IMAGE:2901198), complete cds.
HSAP0406S00001096	0.313	0.280	0.111	0.572	0.555	0.352	1.681	1.692	0.117	NM_006516	CDS; SLC2A1; solute carrier family 2 (facilitated glucose transporter), member 1; Homo sapiens solute carrier family 2 (facilitated glucose transporter), member 1 (SLC2A1), mRNA.
HSAP0406S00001097	1.109	0.965	0.323	0.482	0.587	0.258	1.713	1.686	0.305	NM_006824	CDS; EBNA1BP2; EBNA1 binding protein 2; Homo sapiens EBNA1 binding protein 2 (EBNA1BP2), mRNA.
HSAP0406S00001098	0.238	0.315	0.189	0.372	0.384	0.205	0.870	0.890	0.114	NM_152498	CDS; FLJ32000; hypothetical protein FLJ32000; Homo sapiens hypothetical protein FLJ32000 (FLJ32000), mRNA.
HSAP0406S00001099	0.056	0.050	0.063	-0.016	0.025	0.164	0.283	0.261	0.076	AK096139	CDS; N/A; N/A; Homo sapiens cDNA FLJ38820 fis, clone LIVER2008473.
HSAP0406S00001100	0.955	0.996	0.160	0.155	0.111	0.230	0.414	0.421	0.093	NM_144626	CDS; MGC17299; hypothetical protein MGC17299; Homo sapiens hypothetical protein MGC17299 (MGC17299), mRNA.
HSAP0406S00001101	0.622	0.608	0.153	0.102	0.095	0.171	0.519	0.510	0.118	NM_182517	CDS; MGC52423; hypothetical protein MGC52423; Homo sapiens hypothetical protein MGC52423 (MGC52423), mRNA.
HSAP0406S00001102	0.492	0.481	0.133	0.157	0.106	0.115	0.311	0.287	0.195	NM_005424	CDS; TIE; tyrosine kinase with immunoglobulin and epidermal growth factor homology domains; Homo sapiens tyrosine kinase with immunoglobulin and epidermal growth factor homology domains (TIE), mRNA.
HSAP0406S00001104	0.555	0.541	0.042	0.023	-0.037	0.158	0.408	0.417	0.127	NM_005373	CDS; MPL; myeloproliferative leukemia virus oncogene; Homo sapiens myeloproliferative leukemia virus oncogene (MPL), mRNA.
HSAP0406S00001105	1.483	1.631	0.349	1.542	1.491	0.280	2.573	2.605	0.198	NM_001255	CDS; CDC20; cell division cycle 20; Homo sapiens CDC20 cell division cycle 20 homolog (S. cerevisiae) (CDC20), mRNA.
HSAP0406S00001106	0.454	0.570	0.290	0.307	0.363	0.283	1.116	1.108	0.409	NM_022821	CDS; ELOVL1; elongation of very long chain fatty acids (FEN1/Elo2, SUR4/Elo3, yeast)-like 1; Homo sapiens elongation of very long chain fatty acids (FEN1/Elo2, SUR4/Elo3, yeast)-like 1 (ELOVL1), mRNA.
HSAP0406S00001107	0.162	0.199	0.152	0.045	0.158	0.245	1.669	1.624	0.340	NM_201542	CDS; MED8; mediator of RNA polymerase II transcription subunit MED8 isoform 1; Homo sapiens mediator of RNA polymerase II transcription, subunit 8 homolog (yeast) (MED8), transcript variant 1, mRNA.
HSAP0406S00001108	0.572	0.556	0.089	0.260	0.297	0.230	1.615	1.613	0.301	NM_182518	CDS; LOC149469; hypothetical protein LOC149469; Homo sapiens hypothetical protein LOC149469 (LOC149469), mRNA.
HSAP0406S00001109	1.016	1.047	0.323	-0.146	-0.170	0.138	0.414	0.383	0.094	AK131107	CDS; FLJ00408; FLJ00408 protein; Homo sapiens mRNA for FLJ00408 protein.
HSAP0406S00001110	0.265	0.292	0.108	-0.116	-0.103	0.104	0.046	0.141	0.205	NM_015284	CDS; KIAA0467; KIAA0467 protein; Homo sapiens KIAA0467 protein (KIAA0467), mRNA.
HSAP0406S00001115	0.332	0.379	0.116	-0.019	-0.024	0.139	0.261	0.381	0.405	AY037165	CDS; N/A; hypothetical protein SB156; Homo sapiens hypothetical protein SB156 mRNA, complete cds.
HSAP0406S00001117	0.272	0.313	0.099	-0.077	-0.145	0.277	0.182	0.325	0.366	NM_002840	CDS; PTPRF; protein tyrosine phosphatase, receptor type, F isoform 1 precursor; Homo sapiens protein tyrosine phosphatase, receptor type, F (PTPRF), transcript variant 1, mRNA.
HSAP0406S00001119	1.199	1.213	0.180	0.705	0.830	0.247	3.009	3.059	0.460	NM_014663	CDS; JMJD2A; jumonji domain containing 2A; Homo sapiens jumonji domain containing 2A (JMJD2A), mRNA.
HSAP0406S00001120	0.722	0.701	0.175	0.253	0.232	0.293	0.973	0.986	0.377	NM_174963	CDS; SIAT6; sialyltransferase 6 isoform a; Homo sapiens sialyltransferase 6 (N-acetyllacosaminide alpha 2,3-sialyltransferase) (SIAT6), transcript variant 1, mRNA.
HSAP0406S00001121	0.267	0.247	0.054	0.049	0.058	0.148	0.289	0.256	0.155	NM_057091	CDS; ARTN; neurotrophic factor artemin isoform 1, precursor; Homo sapiens artemin (ARTN), transcript variant 2, mRNA.
HSAP0406S00001123	0.496	0.485	0.138	0.243	0.257	0.332	0.916	0.886	0.252	AB018267	CDS; KIAA0724; KIAA0724 protein; Homo sapiens mRNA for KIAA0724 protein, partial cds.
HSAP0406S00001127	0.351	0.425	0.206	0.314	0.312	0.163	1.380	1.386	0.205	NM_001384	CDS; DPH2L2; diphthamide biosynthesis-like protein 2 isoform a; Homo sapiens DPH2-like 2 (S. cerevisiae) (DPH2L2), transcript variant 1, mRNA.
HSAP0406S00001128	0.616	0.657	0.101	0.116	0.069	0.195	0.810	0.864	0.161	NM_004047	CDS; ATP6V0B; ATPase, H+ transporting, lysosomal 21kDa, V0 subunit c''; Homo sapiens ATPase, H+ transporting, lysosomal 21kDa, V0 subunit c'' (ATP6V0B), mRNA.
HSAP0406S00001130	0.334	0.357	0.101	-0.120	-0.061	0.144	0.472	0.481	0.264	NM_003780	CDS; B4GALT2; UDP-Gal:betaGlcNAc beta 1,4- galactosyltransferase 2; Homo sapiens UDP-Gal:betaGlcNAc beta 1,4- galactosyltransferase, polypeptide 2 (B4GALT2), transcript variant 2, mRNA.
HSAP0406S00001133	0.442	0.583	0.296	0.193	0.089	0.265	0.974	0.981	0.350	NM_152499	CDS; MGC45441; hypothetical protein MGC45441; Homo sapiens hypothetical protein MGC45441 (MGC45441), mRNA.
HSAP0406S00001134	0.285	0.267	0.177	-0.064	-0.043	0.174	0.294	0.329	0.107	NM_201649	CDS; SLC6A9; solute carrier family 6 (neurotransmitter transporter, glycine), member 9 isoform 2; Homo sapiens solute carrier family 6 (neurotransmitter transporter, glycine), member 9 (SLC6A9), transcript variant 2, mRNA.
HSAP0406S00001135	0.256	0.282	0.300	-0.215	-0.204	0.156	0.424	0.485	0.263	NM_173484	CDS; FLJ40160; hypothetical protein FLJ40160; Homo sapiens hypothetical protein FLJ40160 (FLJ40160), mRNA.
HSAP0406S00001137	0.445	0.422	0.071	-0.076	0.047	0.208	0.085	0.074	0.106	BX537895	CDS; DKFZp686L09142; hypothetical protein; Homo sapiens mRNA; cDNA DKFZp686L09142 (from clone DKFZp686L09142).
HSAP0406S00001139	0.205	0.311	0.261	0.250	0.279	0.309	0.829	0.827	0.105	AF007157	CDS; N/A; unknown; Homo sapiens clone 23856 unknown mRNA, partial cds.
HSAP0406S00001142	0.352	0.386	0.130	0.241	0.193	0.177	0.177	0.178	0.028	AK124639	CDS; N/A; N/A; Homo sapiens cDNA FLJ42648 fis, clone BRACE3027242.
HSAP0406S00001143	0.414	0.425	0.062	0.010	-0.019	0.149	0.181	0.178	0.069	AF151080	CDS; N/A; HSPC246; Homo sapiens HSPC246 mRNA, complete cds.
HSAP0406S00001144	0.237	0.236	0.123	0.115	0.181	0.117	1.724	1.707	0.139	NM_024587	CDS; FLJ22353; hypothetical protein FLJ22353; Homo sapiens hypothetical protein FLJ22353 (FLJ22353), mRNA.
HSAP0406S00001145	0.289	0.357	0.183	0.080	0.218	0.249	1.841	1.826	0.337	NM_001004307	CDS; MGC33556; hypothetical LOC339541; Homo sapiens hypothetical LOC339541 (MGC33556), mRNA.
HSAP0406S00001146	1.861	1.914	0.163	1.745	1.593	0.323	3.045	3.001	0.170	BC014924	CDS; KIF2C; kinesin family member 2C; Homo sapiens kinesin family member 2C, mRNA (cDNA clone MGC:17895 IMAGE:3909438), complete cds.
HSAP0406S00001147	1.956	1.982	0.091	1.709	1.621	0.308	2.910	2.933	0.213	AK124208	CDS; N/A; N/A; Homo sapiens cDNA FLJ42214 fis, clone THYMU2037208.
HSAP0406S00001149	2.505	2.368	0.390	2.370	2.430	0.378	2.647	2.586	0.192	NM_001012	CDS; RPS8; ribosomal protein S8; Homo sapiens ribosomal protein S8 (RPS8), mRNA.
HSAP0406S00001153	0.476	0.501	0.136	-0.027	0.023	0.195	0.266	0.374	0.263	NM_153274	CDS; VMD2L2; vitelliform macular dystrophy 2-like 2; Homo sapiens vitelliform macular dystrophy 2-like 2 (VMD2L2), mRNA.
HSAP0406S00001154	1.260	1.345	0.316	1.308	1.247	0.483	2.335	2.545	0.463	AJ293866	CDS; FNK; FNK serine/threonine protein kinase; Homo sapiens mRNA for FNK serine/threonine protein kinase.
HSAP0406S00001155	0.099	0.205	0.260	-0.131	-0.105	0.102	0.211	0.252	0.154	NM_003738	CDS; PTCH2; patched 2; Homo sapiens patched homolog 2 (Drosophila) (PTCH2), mRNA.
HSAP0406S00001156	0.106	0.119	0.090	-0.085	-0.066	0.163	-0.275	-0.281	0.088	AK095730	CDS; N/A; N/A; Homo sapiens cDNA FLJ38411 fis, clone FEBRA2009352.
HSAP0406S00001157	0.746	0.877	0.269	0.744	0.651	0.203	1.886	1.761	0.365	AK022399	CDS; N/A; N/A; Homo sapiens cDNA FLJ12337 fis, clone MAMMA1002236, highly similar to TRANSLATION INITIATION FACTOR EIF-2B GAMMA SUBUNIT.
HSAP0406S00001160	0.598	0.635	0.207	0.937	0.817	0.395	1.664	1.678	0.478	NM_024602	CDS; FLJ21156; hypothetical protein FLJ21156; Homo sapiens hypothetical protein FLJ21156 (FLJ21156), mRNA.
HSAP0406S00001161	0.617	0.569	0.124	0.590	0.629	0.398	1.497	1.515	0.288	NM_000374	CDS; UROD; uroporphyrinogen decarboxylase; Homo sapiens uroporphyrinogen decarboxylase (UROD), mRNA.
HSAP0406S00001162	0.086	0.205	0.304	-0.010	-0.052	0.237	0.312	0.360	0.172	AB040944	CDS; KIAA1511; KIAA1511 protein; Homo sapiens mRNA for KIAA1511 protein, partial cds.
HSAP0406S00001163	0.999	1.000	0.202	0.991	1.038	0.141	2.095	2.112	0.166	BC006119	CDS; LOC400752; LOC400752 protein; Homo sapiens hypothetical gene supported by BC006119, mRNA (cDNA clone IMAGE:3505629), partial cds.
HSAP0406S00001164	1.711	1.739	0.259	1.454	1.275	0.843	2.238	2.235	0.441	NM_032756	CDS; MGC15668; hypothetical protein MGC15668; Homo sapiens hypothetical protein MGC15668 (MGC15668), mRNA.
HSAP0406S00001166	1.344	1.291	0.686	0.274	0.421	0.369	1.776	1.593	0.965	NM_025077	CDS; TOE1; target of EGR1, member 1 (nuclear); Homo sapiens target of EGR1, member 1 (nuclear) (TOE1), mRNA.
HSAP0406S00001167	1.396	1.300	0.211	0.828	0.879	0.439	1.685	1.662	0.355	NM_012222	CDS; MUTYH; mutY homolog; Homo sapiens mutY homolog (E. coli) (MUTYH), mRNA.
HSAP0406S00001168	0.921	0.963	0.161	0.677	0.620	0.330	2.713	2.749	0.189	AB057597	CDS; N/A; testicular protein kinase 2; Homo sapiens mRNA for testicular protein kinase 2, complete cds.
HSAP0406S00001169	1.384	1.401	0.395	0.564	0.674	0.453	2.504	2.619	0.687	AL080062	CDS; DKFZp564I122; hypothetical protein; Homo sapiens mRNA; cDNA DKFZp564I122 (from clone DKFZp564I122).
HSAP0406S00001171	3.857	3.874	0.120	3.467	3.597	0.314	3.344	3.360	0.071	NM_002574	CDS; PRDX1; peroxiredoxin 1; Homo sapiens peroxiredoxin 1 (PRDX1), transcript variant 1, mRNA.
HSAP0406S00001172	2.284	2.289	0.394	1.747	1.564	0.739	2.368	2.454	0.200	NM_006066	CDS; AKR1A1; aldo-keto reductase family 1, member A1; Homo sapiens aldo-keto reductase family 1, member A1 (aldehyde reductase) (AKR1A1), transcript variant 1, mRNA.
HSAP0406S00001174	3.531	3.464	0.203	2.499	2.362	1.319	3.212	3.228	0.226	NM_172164	CDS; NASP; nuclear autoantigenic sperm protein isoform 1; Homo sapiens nuclear autoantigenic sperm protein (histone-binding) (NASP), transcript variant 1, mRNA.
HSAP0406S00001176	0.272	0.270	0.017	0.300	0.296	0.146	0.286	0.302	0.227	NM_152500	CDS; FLJ33084; hypothetical protein FLJ33084; Homo sapiens hypothetical protein FLJ33084 (FLJ33084), mRNA.
HSAP0406S00001177	0.104	0.082	0.133	-0.175	-0.053	0.427	-0.131	-0.155	0.080	NM_021639	CDS; SP192; hypothetical protein SP192; Homo sapiens hypothetical protein SP192 (SP192), mRNA.
HSAP0406S00001178	2.356	2.335	0.307	1.886	2.076	0.418	3.087	3.087	0.029	BC013608	CDS; LOC51249; LOC51249 protein; Homo sapiens hypothetical protein LOC51249, mRNA (cDNA clone IMAGE:3864518), complete cds.
HSAP0406S00001179	0.129	0.134	0.137	0.250	0.191	0.158	0.227	0.226	0.045	NM_005897	CDS; IPP; intracisternal A particle-promoted polypeptide; Homo sapiens intracisternal A particle-promoted polypeptide (IPP), mRNA.
HSAP0406S00001180	0.267	0.335	0.198	0.174	0.159	0.247	-0.066	-0.100	0.113	NM_005897	CDS; IPP; intracisternal A particle-promoted polypeptide; Homo sapiens intracisternal A particle-promoted polypeptide (IPP), mRNA.
HSAP0406S00001181	0.660	0.663	0.130	0.114	0.283	0.367	1.010	1.048	0.178	NM_015112	CDS; MAST2; microtubule associated serine/threonine kinase 2; Homo sapiens microtubule associated serine/threonine kinase 2 (MAST2), mRNA.
HSAP0406S00001185	0.455	0.561	0.223	0.019	0.005	0.090	0.498	0.569	0.156	AL137594	CDS; DKFZp434N0810; hypothetical protein; Homo sapiens mRNA; cDNA DKFZp434N0810 (from clone DKFZp434N0810).
HSAP0406S00001186	-0.115	-0.078	0.250	0.470	0.454	0.176	-0.184	-0.188	0.047	AK128500	CDS; N/A; N/A; Homo sapiens cDNA FLJ46650 fis, clone TRACH3004596.
HSAP0406S00001188	1.748	1.712	0.429	1.213	1.292	0.512	2.651	2.598	0.620	NM_003629	CDS; PIK3R3; phosphoinositide-3-kinase, regulatory subunit 3 (p55, gamma); Homo sapiens phosphoinositide-3-kinase, regulatory subunit 3 (p55, gamma) (PIK3R3), mRNA.
HSAP0406S00001190	0.599	0.598	0.049	0.188	0.104	0.239	0.319	0.426	0.231	NM_005727	CDS; TSPAN-1; tetraspan 1; Homo sapiens tetraspan 1 (TSPAN-1), mRNA.
HSAP0406S00001193	0.426	0.414	0.032	0.038	0.067	0.109	0.342	0.335	0.096	BC001471	CDS; FLJ20277; O-linked mannose beta1,2-N-acetylglucosaminyltransferase; Homo sapiens O-linked mannose beta1,2-N-acetylglucosaminyltransferase, mRNA (cDNA clone MGC:1063 IMAGE:3138971), complete cds.
HSAP0406S00001194	0.207	0.290	0.214	0.047	0.188	0.360	0.374	0.383	0.041	AK057892	CDS; N/A; N/A; Homo sapiens cDNA FLJ25163 fis, clone CBR08185.
HSAP0406S00001195	0.369	0.369	?	0.019	0.069	0.220	0.132	0.132	?	AF336876	CDS; FKSG49; FKSG49; Homo sapiens FKSG49 (FKSG49) mRNA, complete cds.
HSAP0406S00001196	1.951	1.948	0.209	1.151	1.121	0.358	2.599	2.550	0.302	NM_003579	CDS; RAD54L; RAD54-like protein; Homo sapiens RAD54-like (S. cerevisiae) (RAD54L), mRNA.
HSAP0406S00001198	0.423	0.485	0.139	0.138	0.139	0.164	0.313	0.271	0.138	AK125827	CDS; N/A; N/A; Homo sapiens cDNA FLJ43839 fis, clone TESTI4006079, highly similar to Homo sapiens MUF1 protein (MUF1).
HSAP0406S00001200	1.227	1.251	0.258	0.596	0.651	0.602	1.802	1.836	0.372	BC001934	CDS; UQCRH; UQCRH protein; Homo sapiens ubiquinol-cytochrome c reductase hinge protein, mRNA (cDNA clone MGC:4010 IMAGE:2823237), complete cds.
HSAP0406S00001201	1.678	1.622	0.526	0.967	1.024	0.394	2.001	1.941	0.550	NM_199044	CDS; NSUN4; NOL1/NOP2/Sun domain family 4 protein; Homo sapiens NOL1/NOP2/Sun domain family 4 (NSUN4), mRNA.
HSAP0406S00001203	0.539	0.533	0.028	0.268	0.370	0.298	0.420	0.450	0.117	BC016907	CDS; N/A; Unknown (protein for IMAGE:4396276); Homo sapiens cDNA clone IMAGE:4396276, partial cds.
HSAP0406S00001205	0.308	0.308	0.199	-0.049	-0.030	0.170	0.127	0.132	0.034	NM_001441	CDS; FAAH; fatty acid amide hydrolase; Homo sapiens fatty acid amide hydrolase (FAAH), mRNA.
HSAP0406S00001208	0.550	0.561	0.137	-0.209	-0.104	0.214	0.456	0.465	0.147	NM_147192	CDS; DMBX1; diencephalon/mesencephalon homeobox 1 isoform b; Homo sapiens diencephalon/mesencephalon homeobox 1 (DMBX1), transcript variant 2, mRNA.
HSAP0406S00001209	0.677	0.673	0.123	-0.147	-0.191	0.163	0.328	0.329	0.021	NM_182516	CDS; FLJ32011; hypothetical protein FLJ32011; Homo sapiens hypothetical protein FLJ32011 (FLJ32011), mRNA.
HSAP0406S00001211	0.523	0.783	0.674	0.531	0.563	0.413	1.630	1.734	0.753	NM_003684	CDS; MKNK1; MAP kinase interacting serine/threonine kinase 1; Homo sapiens MAP kinase interacting serine/threonine kinase 1 (MKNK1), mRNA.
HSAP0406S00001214	0.405	0.418	0.121	-0.126	-0.125	0.163	0.460	0.464	0.062	AK090453	CDS; FLJ00374; FLJ00374 protein; Homo sapiens mRNA for FLJ00374 protein.
HSAP0406S00001216	0.280	0.290	0.171	-0.035	-0.016	0.186	0.304	0.292	0.118	AF111705	CDS; LST002; SLTP002; Homo sapiens SLTP002 (LST002) mRNA, complete cds.
HSAP0406S00001217	0.017	0.057	0.212	0.016	0.004	0.121	0.162	0.162	0.046	AL137294	CDS; DKFZp434L0816; hypothetical protein; Homo sapiens mRNA; cDNA DKFZp434L0816 (from clone DKFZp434L0816); partial cds.
HSAP0406S00001218	0.045	0.050	0.091	-0.066	-0.074	0.101	0.372	0.365	0.053	NM_022745	CDS; ATPAF1; ATP synthase mitochondrial F1 complex assembly factor 1; Homo sapiens ATP synthase mitochondrial F1 complex assembly factor 1 (ATPAF1), mRNA.
HSAP0406S00001219	0.824	0.905	0.179	-0.280	-0.071	0.457	0.119	0.170	0.157	BC057818	CDS; LOC374973; LOC374973 protein; Homo sapiens LOC374973, mRNA (cDNA clone IMAGE:5269821), partial cds.
HSAP0406S00001220	0.603	0.592	0.095	0.270	0.328	0.304	1.025	1.040	0.104	AB007963	CDS; KIAA0494; KIAA0494 protein; Homo sapiens mRNA for KIAA0494 protein, partial cds.
HSAP0406S00001221	0.619	0.607	0.053	-0.038	0.013	0.147	0.181	0.254	0.174	NM_000779	CDS; CYP4B1; cytochrome P450, family 4, subfamily B, polypeptide 1; Homo sapiens cytochrome P450, family 4, subfamily B, polypeptide 1 (CYP4B1), mRNA.
HSAP0406S00001222	0.384	0.418	0.183	0.104	0.115	0.148	0.332	0.318	0.160	AK097373	CDS; N/A; N/A; Homo sapiens cDNA FLJ40054 fis, clone TBAES2000315, weakly similar to CYTOCHROME P450 4A1 (EC 1.14.15.3).
HSAP0406S00001223	0.061	0.050	0.194	-0.146	-0.063	0.179	-0.022	-0.022	0.088	NM_000778	CDS; CYP4A11; cytochrome P450, family 4, subfamily A, polypeptide 11; Homo sapiens cytochrome P450, family 4, subfamily A, polypeptide 11 (CYP4A11), mRNA.
HSAP0406S00001224	0.169	0.195	0.118	-0.034	-0.001	0.269	0.173	0.170	0.159	NM_178033	CDS; CYP4X1; cytochrome P450, family 4, subfamily X, polypeptide 1; Homo sapiens cytochrome P450, family 4, subfamily X, polypeptide 1 (CYP4X1), mRNA.
HSAP0406S00001226	0.498	0.504	0.098	0.048	0.135	0.166	0.459	0.515	0.171	AY358631	CDS; N/A; EPSW3060; Homo sapiens clone DNA125150 EPSW3060 (UNQ3060) mRNA, complete cds.
HSAP0406S00001227	0.422	0.431	0.151	-0.071	-0.083	0.117	0.127	0.147	0.137	NM_005764	CDS; MAP17; membrane-associated protein 17; Homo sapiens membrane-associated protein 17 (MAP17), mRNA.
HSAP0406S00001228	0.447	0.429	0.190	0.266	0.312	0.271	0.251	0.321	0.208	NM_003189	CDS; TAL1; T-cell acute lymphocytic leukemia 1; Homo sapiens T-cell acute lymphocytic leukemia 1 (TAL1), mRNA.
HSAP0406S00001229	2.488	2.477	0.265	1.322	1.614	0.653	2.978	3.045	0.455	NM_003035	CDS; SIL; TAL1 (SCL) interrupting locus; Homo sapiens TAL1 (SCL) interrupting locus (SIL), mRNA.
HSAP0406S00001230	0.375	0.487	0.266	0.164	0.194	0.190	0.212	0.285	0.343	NM_016308	CDS; UMP-CMPK; UMP-CMP kinase; Homo sapiens UMP-CMP kinase (UMP-CMPK), mRNA.
HSAP0406S00001232	0.266	0.350	0.294	-0.030	-0.023	0.135	0.582	0.589	0.211	NM_012186	CDS; FOXE3; forkhead box E3; Homo sapiens forkhead box E3 (FOXE3), mRNA.
HSAP0406S00001233	0.590	0.601	0.118	0.122	0.154	0.164	0.406	0.436	0.097	NM_004474	CDS; FOXD2; forkhead box D2; Homo sapiens forkhead box D2 (FOXD2), mRNA.
HSAP0406S00001234	0.863	0.841	0.300	0.108	0.134	0.132	0.379	0.401	0.123	AK090467	CDS; FLJ00388; FLJ00388 protein; Homo sapiens mRNA for FLJ00388 protein.
HSAP0406S00001235	0.163	0.193	0.163	0.052	0.062	0.137	0.162	0.183	0.092	AF111848	CDS; N/A; PRO0529; Homo sapiens PRO0529 mRNA, complete cds.
HSAP0406S00001236	0.355	0.354	0.176	0.176	0.147	0.218	-0.064	-0.047	0.047	AF251047	CDS; N/A; connexin; Homo sapiens connexin mRNA, complete cds.
HSAP0406S00001237	0.274	0.243	0.087	-0.041	-0.075	0.226	-0.081	-0.036	0.226	AF336877	CDS; FKSG50; FKSG50; Homo sapiens FKSG50 (FKSG50) mRNA, complete cds.
HSAP0406S00001238	0.360	0.357	0.068	0.030	0.045	0.204	0.405	0.404	0.084	BC020660	CDS; SPATA6; SPATA6 protein; Homo sapiens spermatogenesis associated 6, mRNA (cDNA clone MGC:22335 IMAGE:4657425), complete cds.
HSAP0406S00001240	0.240	0.237	0.175	0.271	0.212	0.282	0.234	0.235	0.065	BC007932	CDS; FLJ11588; FLJ11588 protein; Homo sapiens hypothetical protein FLJ11588, mRNA (cDNA clone MGC:14179 IMAGE:4121760), complete cds.
HSAP0406S00001241	0.050	0.072	0.046	0.154	0.180	0.174	0.295	0.244	0.199	NM_032785	CDS; FLJ14442; hypothetical protein FLJ14442; Homo sapiens hypothetical protein FLJ14442 (FLJ14442), mRNA.
HSAP0406S00001242	0.553	0.530	0.053	0.193	0.216	0.167	-0.061	-0.088	0.071	AF119862	CDS; N/A; PRO2130; Homo sapiens PRO2130 mRNA, complete cds.
HSAP0406S00001245	-0.059	-0.073	0.065	-0.130	-0.111	0.163	0.465	0.476	0.115	BC036071	CDS; ELAVL4; ELAVL4 protein; Homo sapiens ELAV (embryonic lethal, abnormal vision, Drosophila)-like 4 (Hu antigen D), mRNA (cDNA clone MGC:33705 IMAGE:5286347), complete cds.
HSAP0406S00001246	0.197	0.262	0.275	0.011	0.113	0.297	0.650	0.588	0.280	S73887	CDS; HuD; N/A; HuD= paraneoplastic encephalomyelitis antigen {5' region, alternatively spliced} [human, lung cancer cell line, mRNA Partial, 105 nt].
HSAP0406S00001247	0.248	0.236	0.121	0.096	0.106	0.276	0.313	0.302	0.133	AJ301580	CDS; DMRTA2; doublesex-mab-3 (DM) domain; Homo sapiens partial mRNA for doublesex-mab-3 (DM) domain (DMRTA2 gene).
HSAP0406S00001248	0.147	0.131	0.176	0.086	0.093	0.201	-0.113	-0.105	0.075	AF242772	CDS; N/A; mesenchymal stem cell protein DSCD28; Homo sapiens mesenchymal stem cell protein DSCD28 mRNA, complete cds.
HSAP0406S00001249	0.982	0.900	0.224	0.718	0.844	0.448	1.283	1.322	0.106	NM_007051	CDS; FAF1; FAS-associated factor 1 isoform a; Homo sapiens Fas (TNFRSF6) associated factor 1 (FAF1), transcript variant 1, mRNA.
HSAP0406S00001250	0.280	0.629	0.712	0.007	0.215	0.490	1.269	1.462	0.520	NM_001262	CDS; CDKN2C; cyclin-dependent kinase inhibitor 2C; Homo sapiens cyclin-dependent kinase inhibitor 2C (p18, inhibits CDK4) (CDKN2C), transcript variant 1, mRNA.
HSAP0406S00001251	0.944	1.055	0.279	0.520	0.708	0.459	1.844	1.921	0.397	AK127900	CDS; N/A; N/A; Homo sapiens cDNA FLJ46006 fis, clone SMINT2014166.
HSAP0406S00001252	1.149	1.123	0.288	0.583	0.727	0.511	1.851	1.867	0.321	NM_014372	CDS; RNF11; ring finger protein 11; Homo sapiens ring finger protein 11 (RNF11), mRNA.
HSAP0406S00001255	0.522	0.562	0.227	0.149	0.206	0.169	0.985	1.059	0.259	AB007921	CDS; KIAA0452; KIAA0452 protein; Homo sapiens mRNA for KIAA0452 protein, partial cds.
HSAP0406S00001257	0.489	0.472	0.135	0.109	0.126	0.074	0.574	0.586	0.112	NM_001981	CDS; EPS15; epidermal growth factor receptor pathway substrate 15; Homo sapiens epidermal growth factor receptor pathway substrate 15 (EPS15), mRNA.
HSAP0406S00001258	1.522	1.605	0.222	1.253	1.188	0.321	3.670	3.662	0.080	NM_148909	CDS; OSBPL9; oxysterol-binding protein-like protein 9 isoform f; Homo sapiens oxysterol binding protein-like 9 (OSBPL9), transcript variant 7, mRNA.
HSAP0406S00001263	2.943	2.911	0.122	2.401	2.280	0.485	2.836	2.806	0.158	NM_002525	CDS; NRD1; nardilysin (N-arginine dibasic convertase); Homo sapiens nardilysin (N-arginine dibasic convertase) (NRD1), mRNA.
HSAP0406S00001264	0.045	0.116	0.146	-0.117	-0.136	0.159	0.494	0.511	0.125	NM_002867	CDS; RAB3B; RAB3B, member RAS oncogene family; Homo sapiens RAB3B, member RAS oncogene family (RAB3B), mRNA.
HSAP0406S00001265	0.945	1.009	0.257	0.727	0.712	0.279	1.004	1.070	0.241	NM_138417	CDS; MGC20419; hypothetical protein BC012173; Homo sapiens hypothetical protein BC012173 (MGC20419), mRNA.
HSAP0406S00001266	1.267	1.300	0.184	0.770	0.776	0.392	2.526	2.557	0.131	NM_015913	CDS; TLP19; endoplasmic reticulum thioredoxin superfamily member, 18 kDa; Homo sapiens endoplasmic reticulum thioredoxin superfamily member, 18 kDa (TLP19), mRNA.
HSAP0406S00001268	1.595	1.567	0.246	0.738	0.808	0.370	2.219	2.299	0.265	AK027750	CDS; N/A; N/A; Homo sapiens cDNA FLJ14844 fis, clone PLACE1000133, highly similar to TRANSCRIPTION FACTOR BTF3.
HSAP0406S00001269	0.181	0.177	0.022	0.050	-0.006	0.232	0.148	0.144	0.194	NM_004799	CDS; ZFYVE9; zinc finger, FYVE domain containing 9 isoform 3; Homo sapiens zinc finger, FYVE domain containing 9 (ZFYVE9), transcript variant 3, mRNA.
HSAP0406S00001272	0.248	0.246	0.070	0.075	0.039	0.102	0.260	0.255	0.125	AB058739	CDS; KIAA1836; KIAA1836 protein; Homo sapiens mRNA for KIAA1836 protein, partial cds.
HSAP0406S00001273	0.073	0.250	0.403	0.106	0.146	0.169	1.292	1.297	0.121	AK130874	CDS; N/A; N/A; Homo sapiens cDNA FLJ27364 fis, clone UBA02539.
HSAP0406S00001274	0.130	0.119	0.118	-0.104	-0.075	0.130	-0.009	0.053	0.192	BC057844	CDS; N/A; Unknown (protein for MGC:71846); Homo sapiens cDNA clone MGC:71846 IMAGE:5313492, complete cds.
HSAP0406S00001275	2.063	2.021	0.182	1.059	1.362	0.473	2.368	2.427	0.150	NM_004153	CDS; ORC1L; origin recognition complex, subunit 1; Homo sapiens origin recognition complex, subunit 1-like (yeast) (ORC1L), mRNA.
HSAP0406S00001276	1.883	1.971	0.341	1.511	1.529	0.413	2.310	2.317	0.121	NM_032864	CDS; FLJ14936; hypothetical protein FLJ14936; Homo sapiens hypothetical protein FLJ14936 (FLJ14936), mRNA.
HSAP0406S00001279	-0.046	-0.043	0.072	-0.065	0.039	0.183	0.058	0.111	0.169	D83776	CDS; KIAA0191; N/A; Human mRNA for KIAA0191 gene, partial cds.
HSAP0406S00001281	0.420	0.502	0.399	-0.067	-0.018	0.179	0.291	0.320	0.175	NM_015696	CDS; GPX7; glutathione peroxidase 7; Homo sapiens glutathione peroxidase 7 (GPX7), mRNA.
HSAP0406S00001283	0.245	0.273	0.074	0.018	-0.022	0.136	0.332	0.343	0.118	NM_182621	CDS; MGC52498; hypothetical protein MGC52498; Homo sapiens hypothetical protein MGC52498 (MGC52498), mRNA.
HSAP0406S00001285	0.218	0.246	0.083	0.017	0.079	0.228	0.446	0.509	0.260	NM_023077	CDS; FLJ12439; hypothetical protein FLJ12439; Homo sapiens hypothetical protein FLJ12439 (FLJ12439), mRNA.
HSAP0406S00001286	0.153	0.148	0.088	-0.015	0.016	0.126	0.220	0.246	0.121	AB051517	CDS; KIAA1730; KIAA1730 protein; Homo sapiens mRNA for KIAA1730 protein, partial cds.
HSAP0406S00001289	-0.141	-0.074	0.245	0.285	0.280	0.250	-0.239	-0.159	0.197	NM_001004339	CDS; LOC440590; ZYG-11A early embryogenesis protein; Homo sapiens ZYG-11A early embryogenesis protein (LOC440590), mRNA.
HSAP0406S00001290	0.514	0.524	0.029	0.107	0.085	0.200	0.230	0.220	0.160	AK127175	CDS; N/A; N/A; Homo sapiens cDNA FLJ45240 fis, clone BRCOC2002777.
HSAP0406S00001293	0.299	0.281	0.228	-0.025	0.053	0.230	0.376	0.365	0.250	BC051887	CDS; FLJ10948; FLJ10948 protein; Homo sapiens hypothetical protein FLJ10948, mRNA (cDNA clone IMAGE:5240114), partial cds.
HSAP0406S00001294	0.114	0.090	0.064	-0.048	-0.028	0.232	0.192	0.230	0.149	NM_002979	CDS; SCP2; sterol carrier protein 2; Homo sapiens sterol carrier protein 2 (SCP2), mRNA.
HSAP0406S00001296	0.099	0.113	0.081	-0.036	0.005	0.173	0.101	0.127	0.192	AY358294	CDS; N/A; EGEE293; Homo sapiens clone DNA40982 EGEE293 (UNQ293) mRNA, complete cds.
HSAP0406S00001298	0.522	0.533	0.099	-0.022	0.035	0.227	0.003	0.006	0.069	NM_006671	CDS; SLC1A7; solute carrier family 1 (glutamate transporter), member 7; Homo sapiens solute carrier family 1 (glutamate transporter), member 7 (SLC1A7), mRNA.
HSAP0406S00001299	0.218	0.252	0.089	0.033	0.045	0.205	0.341	0.337	0.131	NM_000098	CDS; CPT2; carnitine palmitoyltransferase II; Homo sapiens carnitine palmitoyltransferase II (CPT2), nuclear gene encoding mitochondrial protein, mRNA.
HSAP0406S00001300	0.453	0.465	0.204	0.117	0.287	0.326	1.062	1.104	0.304	BC010908	CDS; FLJ20580; hypothetical protein FLJ20580; Homo sapiens hypothetical protein FLJ20580, mRNA (cDNA clone MGC:13430 IMAGE:4093763), complete cds.
HSAP0406S00001301	0.746	0.795	0.175	0.543	0.600	0.491	1.056	1.143	0.388	NM_002370	CDS; MAGOH; mago-nashi homolog; Homo sapiens mago-nashi homolog, proliferation-associated (Drosophila) (MAGOH), mRNA.
HSAP0406S00001302	0.378	0.473	0.306	-0.063	-0.014	0.119	0.497	0.516	0.152	NM_004631	CDS; LRP8; low density lipoprotein receptor-related protein 8 isoform 1 precursor; Homo sapiens low density lipoprotein receptor-related protein 8, apolipoprotein e receptor (LRP8), transcript variant 1, mRNA.
HSAP0406S00001303	0.327	0.324	0.035	-0.050	0.096	0.321	0.107	0.108	0.053	AK097753	CDS; N/A; N/A; Homo sapiens cDNA FLJ40434 fis, clone TESTI2039353, moderately similar to MITOCHONDRIAL PHOSPHATE CARRIER PROTEIN PRECURSOR.
HSAP0406S00001304	0.062	0.127	0.242	0.152	0.133	0.215	0.454	0.463	0.052	NM_033067	CDS; DMRTB1; DMRT-like family B with proline-rich C-terminal, 1; Homo sapiens DMRT-like family B with proline-rich C-terminal, 1 (DMRTB1), mRNA.
HSAP0406S00001308	0.533	0.526	0.097	0.125	0.142	0.188	0.156	0.152	0.094	NM_147193	CDS; GLIS1; GLIS family zinc finger 1; Homo sapiens GLIS family zinc finger 1 (GLIS1), mRNA.
HSAP0406S00001311	0.369	0.346	0.070	0.391	0.451	0.274	0.963	1.073	0.436	AL354613	CDS; N/A; hypothetical protein; Novel human gene mapping to chomosome 1.
HSAP0406S00001313	0.320	0.322	0.216	0.269	0.336	0.150	1.234	1.245	0.366	NM_018982	CDS; DJ167A19.1; hypothetical protein DJ167A19.1; Homo sapiens hypothetical protein DJ167A19.1 (DJ167A19.1), mRNA.
HSAP0406S00001314	0.227	0.208	0.066	0.224	0.217	0.151	0.477	0.463	0.141	NM_000792	CDS; DIO1; thyroxine deiodinase type 1 isoform a; Homo sapiens deiodinase, iodothyronine, type I (DIO1), transcript variant 1, mRNA.
HSAP0406S00001315	0.422	0.445	0.077	0.174	0.250	0.398	1.382	1.392	0.474	BC005245	CDS; LOC51668; LOC51668 protein; Homo sapiens HSPCO34 protein, mRNA (cDNA clone MGC:12277 IMAGE:3838843), complete cds.
HSAP0406S00001316	0.413	0.397	0.132	0.021	0.015	0.154	1.640	1.606	0.314	NM_052940	CDS; MGC8974; hypothetical protein MGC8974; Homo sapiens hypothetical protein MGC8974 (MGC8974), mRNA.
HSAP0406S00001317	0.233	0.228	0.011	-0.004	0.046	0.110	0.028	0.045	0.069	AK129688	CDS; N/A; N/A; Homo sapiens cDNA FLJ26177 fis, clone ADG04148.
HSAP0406S00001319	1.255	1.257	0.225	0.724	0.759	0.288	2.340	2.385	0.555	NM_004872	CDS; C1orf8; thymic dendritic cell-derived factor 1; Homo sapiens chromosome 1 open reading frame 8 (C1orf8), mRNA.
HSAP0406S00001320	1.081	1.080	0.091	0.886	0.804	0.264	2.422	2.402	0.179	NM_153035	CDS; FLJ32112; hypothetical protein FLJ32112; Homo sapiens hypothetical protein FLJ32112 (FLJ32112), mRNA.
HSAP0406S00001322	0.469	0.490	0.135	0.003	0.034	0.173	-0.174	-0.126	0.153	AF217973	CDS; N/A; unknown; Homo sapiens clone PP1345 unknown mRNA.
HSAP0406S00001324	0.407	0.402	0.013	-0.086	-0.075	0.134	0.084	0.072	0.031	AK024684	CDS; N/A; N/A; Homo sapiens cDNA: FLJ21031 fis, clone CAE07336.
HSAP0406S00001325	0.649	0.681	0.372	-0.069	0.144	0.438	1.574	1.711	0.600	AK090456	CDS; FLJ00377; FLJ00377 protein; Homo sapiens mRNA for FLJ00377 protein.
HSAP0406S00001326	0.514	0.656	0.367	-0.021	0.275	0.476	1.736	1.768	0.466	NM_016491	CDS; MRPL37; mitochondrial ribosomal protein L37; Homo sapiens mitochondrial ribosomal protein L37 (MRPL37), nuclear gene encoding mitochondrial protein, mRNA.
HSAP0406S00001327	0.233	0.341	0.250	-0.120	-0.015	0.194	0.025	0.054	0.088	AF176918	CDS; MST128; MSTP128; Homo sapiens MSTP128 (MST128) mRNA, complete cds.
HSAP0406S00001330	0.475	0.438	0.102	-0.029	0.073	0.247	0.661	0.704	0.365	NM_145716	CDS; SSBP3; single stranded DNA binding protein 3; Homo sapiens single stranded DNA binding protein 3 (SSBP3), mRNA.
HSAP0406S00001331	0.364	0.352	0.092	0.063	0.091	0.210	0.378	0.377	0.097	AB014607	CDS; KIAA0707; KIAA0707 protein; Homo sapiens mRNA for KIAA0707 protein, partial cds.
HSAP0406S00001333	0.411	0.468	0.124	-0.002	0.007	0.151	0.181	0.179	0.019	AL713723	CDS; DKFZp667O1916; hypothetical protein; Homo sapiens mRNA; cDNA DKFZp667O1916 (from clone DKFZp667O1916).
HSAP0406S00001334	0.450	0.439	0.134	0.348	0.341	0.134	0.125	0.142	0.083	AK091901	CDS; N/A; N/A; Homo sapiens cDNA FLJ34582 fis, clone KIDNE2008649.
HSAP0406S00001335	0.435	0.420	0.036	0.020	-0.026	0.249	-0.119	-0.108	0.083	NM_198547	CDS; FLJ46354; FLJ46354 protein; Homo sapiens FLJ46354 protein (FLJ46354), mRNA.
HSAP0406S00001338	0.298	0.329	0.127	0.158	0.114	0.256	0.413	0.431	0.102	NM_004623	CDS; TTC4; tetratricopeptide repeat domain 4; Homo sapiens tetratricopeptide repeat domain 4 (TTC4), mRNA.
HSAP0406S00001340	0.329	0.366	0.164	0.169	0.133	0.148	0.190	0.201	0.077	AL117473	CDS; DKFZp727A071; hypothetical protein; Homo sapiens mRNA; cDNA DKFZp727A071 (from clone DKFZp727A071).
HSAP0406S00001341	-0.014	0.042	0.116	0.165	0.129	0.268	2.480	2.251	0.563	NM_152268	CDS; DKFZp727A071; similar to tRNA synthetase class II; Homo sapiens similar to tRNA synthetase class II (DKFZp727A071), mRNA.
HSAP0406S00001342	0.374	0.366	0.059	0.027	0.015	0.128	0.137	0.170	0.197	NM_017904	CDS; FLJ20619; hypothetical protein FLJ20619; Homo sapiens hypothetical protein FLJ20619 (FLJ20619), mRNA.
HSAP0406S00001343	0.191	0.162	0.076	-0.000	0.100	0.324	0.227	0.235	0.082	NM_152607	CDS; FLJ40201; hypothetical protein FLJ40201; Homo sapiens hypothetical protein FLJ40201 (FLJ40201), mRNA.
HSAP0406S00001344	0.496	0.525	0.223	0.223	0.215	0.186	0.622	0.636	0.187	NM_014762	CDS; DHCR24; 24-dehydrocholesterol reductase; Homo sapiens 24-dehydrocholesterol reductase (DHCR24), mRNA.
HSAP0406S00001345	0.396	0.396	0.100	0.055	0.075	0.145	0.349	0.349	0.149	NM_182532	CDS; LOC199964; hypothetical protein LOC199964; Homo sapiens hypothetical protein LOC199964 (LOC199964), mRNA.
HSAP0406S00001346	0.424	0.414	0.176	0.084	0.146	0.251	0.235	0.259	0.136	NM_057176	CDS; BSND; barttin; Homo sapiens Bartter syndrome, infantile, with sensorineural deafness (Barttin) (BSND), mRNA.
HSAP0406S00001348	0.341	0.334	0.090	-0.060	-0.044	0.163	0.455	0.440	0.149	AK124635	CDS; N/A; N/A; Homo sapiens cDNA FLJ42644 fis, clone BRACE3025630.
HSAP0406S00001350	0.198	0.282	0.252	-0.140	-0.127	0.153	-0.070	-0.015	0.181	AB028980	CDS; KIAA1057; KIAA1057 protein; Homo sapiens mRNA for KIAA1057 protein, partial cds.
HSAP0406S00001352	0.670	0.706	0.140	-0.115	-0.050	0.193	-0.015	0.022	0.083	NM_207465	CDS; FLJ45337; FLJ45337 protein; Homo sapiens FLJ45337 protein (FLJ45337), mRNA.
HSAP0406S00001353	0.524	0.611	0.246	0.435	0.394	0.221	0.081	0.014	0.147	BC020888	CDS; N/A; Unknown (protein for IMAGE:4690950); Homo sapiens cDNA clone IMAGE:4690950, partial cds.
HSAP0406S00001354	1.236	1.282	0.312	1.134	1.037	0.533	2.348	2.270	0.409	AF480883	CDS; VCIP; vascular endothelial growth factor and type I collagen inducible protein; Homo sapiens vascular endothelial growth factor and type I collagen inducible protein (VCIP) mRNA, complete cds.
HSAP0406S00001355	0.940	0.889	0.162	0.036	0.082	0.383	0.305	0.317	0.083	NM_006252	CDS; PRKAA2; AMP-activated protein kinase alpha 2 catalytic subunit; Homo sapiens protein kinase, AMP-activated, alpha 2 catalytic subunit (PRKAA2), mRNA.
HSAP0406S00001356	0.217	0.213	0.102	-0.025	-0.053	0.235	0.347	0.362	0.078	NM_001004303	CDS; LOC199920; hypothetical protein LOC199920; Homo sapiens hypothetical protein LOC199920 (LOC199920), mRNA.
HSAP0406S00001357	-0.150	-0.097	0.194	0.027	0.099	0.192	-0.048	-0.069	0.076	NM_000562	CDS; C8A; complement component 8, alpha polypeptide precursor; Homo sapiens complement component 8, alpha polypeptide (C8A), mRNA.
HSAP0406S00001358	0.373	0.379	0.084	-0.078	-0.023	0.143	0.202	0.197	0.098	NM_000066	CDS; C8B; complement component 8, beta polypeptide; Homo sapiens complement component 8, beta polypeptide (C8B), mRNA.
HSAP0406S00001359	0.276	0.272	0.171	0.127	0.161	0.204	1.112	1.046	0.173	AF525763	CDS; N/A; DAB1; Homo sapiens DAB1 mRNA, partial cds, alternatively spliced.
HSAP0406S00001360	1.292	1.308	0.412	0.387	0.722	0.537	1.792	1.737	0.209	AF263547	CDS; DAB1; disabled-1; Homo sapiens disabled-1 (DAB1) mRNA, complete cds.
HSAP0406S00001363	0.698	0.708	0.323	0.400	0.467	0.207	0.946	0.998	0.170	NM_002353	CDS; TACSTD2; tumor-associated calcium signal transducer 2 precursor; Homo sapiens tumor-associated calcium signal transducer 2 (TACSTD2), mRNA.
HSAP0406S00001365	0.030	0.017	0.090	-0.122	-0.075	0.286	-0.095	-0.059	0.199	AB067502	CDS; KIAA1915; KIAA1915 protein; Homo sapiens mRNA for KIAA1915 protein, partial cds.
HSAP0406S00001366	2.201	2.331	0.510	1.121	1.366	0.863	2.872	2.827	0.458	NM_002228	CDS; JUN; v-jun avian sarcoma virus 17 oncogene homolog; Homo sapiens v-jun sarcoma virus 17 oncogene homolog (avian) (JUN), mRNA.
HSAP0406S00001367	2.536	2.557	0.346	1.260	1.603	0.841	3.213	3.185	0.296	BC002646	source; N/A; N/A; Homo sapiens v-jun sarcoma virus 17 oncogene homolog (avian), mRNA (cDNA clone IMAGE:3606344), partial cds.
HSAP0406S00001368	1.443	1.352	0.600	0.662	0.928	0.768	2.095	1.858	0.527	AK022237	CDS; N/A; N/A; Homo sapiens cDNA FLJ12175 fis, clone MAMMA1000713, weakly similar to L-RIBULOKINASE (EC 2.7.1.16).
HSAP0406S00001370	1.101	1.114	0.264	0.567	0.659	0.547	2.173	2.101	0.338	NM_015888	CDS; HOOK1; hook homolog 1; Homo sapiens hook homolog 1 (Drosophila) (HOOK1), mRNA.
HSAP0406S00001372	-0.037	0.003	0.112	-0.308	-0.279	0.235	-0.043	-0.034	0.133	BC032594	CDS; CYP2J2; cytochrome P450, family 2, subfamily J, polypeptide 2; Homo sapiens cytochrome P450, family 2, subfamily J, polypeptide 2, mRNA (cDNA clone MGC:44831 IMAGE:5527808), complete cds.
HSAP0406S00001374	0.412	0.437	0.134	-0.579	-0.483	0.314	0.008	0.088	0.205	AK126061	CDS; N/A; N/A; Homo sapiens cDNA FLJ44073 fis, clone TESTI4038223.
HSAP0406S00001376	0.232	0.242	0.172	-0.088	-0.092	0.161	0.321	0.289	0.160	AB037860	CDS; KIAA1439; KIAA1439 protein; Homo sapiens mRNA for KIAA1439 protein, partial cds.
HSAP0406S00001378	0.129	0.162	0.115	-0.164	-0.148	0.264	-0.028	-0.027	0.022	BC034822	CDS; MGC34796; MGC34796 protein; Homo sapiens SPR pseudogene, mRNA (cDNA clone MGC:34796 IMAGE:5166892), complete cds.
HSAP0406S00001379	1.617	1.610	0.169	1.665	1.490	0.568	2.341	2.339	0.117	NM_032027	CDS; BBP; beta-amyloid binding protein precursor; Homo sapiens beta-amyloid binding protein precursor (BBP), mRNA.
HSAP0406S00001380	0.785	0.797	0.105	0.029	0.071	0.250	0.871	0.850	0.187	NM_170605	CDS; INADL; InaD-like protein isoform 1; Homo sapiens InaD-like protein (INADL), transcript variant 1, mRNA.
HSAP0406S00001383	-0.025	0.071	0.217	0.582	0.548	0.217	0.562	0.540	0.073	NM_019079	CDS; FLJ10884; hypothetical protein FLJ10884; Homo sapiens hypothetical protein FLJ10884 (FLJ10884), mRNA.
HSAP0406S00001388	0.437	0.487	0.264	0.018	0.026	0.174	0.150	0.151	0.049	NM_181712	CDS; LOC163782; hypothetical protein LOC163782; Homo sapiens hypothetical protein LOC163782 (LOC163782), mRNA.
HSAP0406S00001389	2.017	2.026	0.117	1.154	1.157	0.416	2.698	2.722	0.464	NM_003368	CDS; USP1; ubiquitin specific protease 1; Homo sapiens ubiquitin specific protease 1 (USP1), mRNA.
HSAP0406S00001392	0.166	0.156	0.057	0.083	0.050	0.201	-0.012	-0.029	0.061	NM_014495	CDS; ANGPTL3; angiopoietin-like 3 precursor; Homo sapiens angiopoietin-like 3 (ANGPTL3), mRNA.
HSAP0406S00001393	0.340	0.343	0.086	0.116	0.080	0.143	-0.076	-0.084	0.088	AK130016	CDS; N/A; N/A; Homo sapiens cDNA FLJ26506 fis, clone KDN07105.
HSAP0406S00001394	0.408	0.399	0.194	0.089	0.191	0.215	0.322	0.369	0.250	NM_033407	CDS; DOCK7; dedicator of cytokinesis 7; Homo sapiens dedicator of cytokinesis 7 (DOCK7), mRNA.
HSAP0406S00001395	1.769	1.771	0.041	1.753	1.718	0.239	2.493	2.464	0.180	AK027773	CDS; N/A; N/A; Homo sapiens cDNA FLJ14867 fis, clone PLACE1002319.
HSAP0406S00001396	0.144	0.141	0.100	-0.179	-0.089	0.168	0.151	0.127	0.065	NM_012183	CDS; FOXD3; forkhead box D3; Homo sapiens forkhead box D3 (FOXD3), mRNA.
HSAP0406S00001397	0.245	0.222	0.082	-0.069	-0.075	0.128	0.178	0.215	0.180	L12142	CDS; N/A; forkhead homolog; Homo sapiens forkhead homolog mRNA, partial cds.
HSAP0406S00001398	0.422	0.399	0.237	0.141	0.144	0.268	0.712	1.061	0.886	NM_013339	CDS; ALG6; dolichyl-P-Glc:Man9GlcNAc2-PP- dolichylglucosyltransferase; Homo sapiens asparagine-linked glycosylation 6 homolog (yeast, alpha-1,3-glucosyltransferase) (ALG6), mRNA.
HSAP0406S00001399	2.471	2.405	0.315	1.744	1.643	0.771	2.643	2.604	0.418	BC014385	CDS; ITGB3BP; ITGB3BP protein; Homo sapiens integrin beta 3 binding protein (beta3-endonexin), mRNA (cDNA clone MGC:24383 IMAGE:4064625), complete cds.
HSAP0406S00001401	2.463	2.341	0.362	1.761	1.789	0.479	2.678	2.653	0.312	AB058702	CDS; KIAA1799; KIAA1799 protein; Homo sapiens mRNA for KIAA1799 protein, partial cds.
HSAP0406S00001404	0.336	0.428	0.239	0.395	0.414	0.150	0.516	0.510	0.051	NM_002633	CDS; PGM1; phosphoglucomutase 1; Homo sapiens phosphoglucomutase 1 (PGM1), mRNA.
HSAP0406S00001406	0.306	0.332	0.261	-0.153	-0.135	0.177	0.072	0.095	0.107	NM_005012	CDS; ROR1; receptor tyrosine kinase-like orphan receptor 1; Homo sapiens receptor tyrosine kinase-like orphan receptor 1 (ROR1), mRNA.
HSAP0406S00001407	0.281	0.343	0.221	0.201	0.339	0.291	0.314	0.288	0.093	NM_152489	CDS; MGC35130; hypothetical protein MGC35130; Homo sapiens hypothetical protein MGC35130 (MGC35130), mRNA.
HSAP0406S00001409	0.268	0.251	0.101	-0.008	0.056	0.200	0.117	0.142	0.131	NM_020925	CDS; KIAA1573; KIAA1573 protein; Homo sapiens KIAA1573 protein (KIAA1573), mRNA.
HSAP0406S00001412	0.124	0.115	0.070	-0.041	-0.025	0.146	0.112	0.179	0.191	NM_018211	CDS; KIAA1579; hypothetical protein FLJ10770; Homo sapiens hypothetical protein FLJ10770 (KIAA1579), mRNA.
HSAP0406S00001416	0.285	0.289	0.089	-0.215	-0.182	0.303	0.146	0.163	0.037	AK128375	CDS; N/A; N/A; Homo sapiens cDNA FLJ46518 fis, clone THYMU3033630.
HSAP0406S00001417	0.414	0.425	0.113	0.060	0.132	0.139	0.358	0.334	0.176	NM_002227	CDS; JAK1; janus kinase 1; Homo sapiens Janus kinase 1 (a protein tyrosine kinase) (JAK1), mRNA.
HSAP0406S00001420	0.081	0.070	0.106	-0.113	-0.010	0.228	0.118	0.140	0.114	NM_001005353	CDS; AK3; adenylate kinase 3; Homo sapiens adenylate kinase 3 (AK3), nuclear gene encoding mitochondrial protein, transcript variant 1, mRNA.
HSAP0406S00001421	0.270	0.283	0.191	0.041	0.071	0.137	0.356	0.353	0.082	AK123450	CDS; N/A; N/A; Homo sapiens cDNA FLJ41456 fis, clone BRSTN2012320.
HSAP0406S00001422	0.587	0.596	0.208	0.115	0.153	0.160	0.306	0.370	0.170	AB007942	CDS; KIAA0473; KIAA0473 protein; Homo sapiens mRNA for KIAA0473 protein, partial cds.
HSAP0406S00001423	0.472	0.480	0.136	-0.021	0.008	0.158	-0.080	-0.055	0.118	AB088847	CDS; BPA-1; brain peptide A1; Homo sapiens BPA-1 mRNA for brain peptide A1, complete cds.
HSAP0406S00001425	0.502	0.555	0.360	0.335	0.360	0.317	1.774	1.785	0.566	NM_001003679	CDS; LEPR; leptin receptor isoform 2; Homo sapiens leptin receptor (LEPR), transcript variant 2, mRNA.
HSAP0406S00001427	0.270	0.393	0.385	-0.139	-0.023	0.266	0.345	0.441	0.480	L12685	CDS; N/A; 3',5'-cyclic AMP phosphodiesterase; Homo sapiens 3',5'-cyclic AMP phosphodiesterase mRNA, partial cds.
HSAP0406S00001428	0.205	0.203	0.061	-0.049	-0.047	0.088	0.033	0.050	0.076	L12686	CDS; N/A; 3',5'-cyclic AMP phosphodiesterase; Homo sapiens 3',5'-cyclic AMP phosphodiesterase mRNA, 3'end.
HSAP0406S00001430	0.596	0.605	0.097	-0.183	-0.005	0.408	0.709	0.694	0.077	AK127365	CDS; N/A; N/A; Homo sapiens cDNA FLJ45439 fis, clone BRSSN2004710, highly similar to cAMP-dependent 3',5'-cyclic phosphodiesterase 4B (EC 3.1.4.17).
HSAP0406S00001431	0.286	0.306	0.137	-0.091	-0.093	0.153	0.474	0.523	0.110	NM_032291	CDS; DKFZp761D221; hypothetical protein DKFZp761D221; Homo sapiens hypothetical protein DKFZp761D221 (DKFZp761D221), mRNA.
HSAP0406S00001433	0.045	0.079	0.100	-0.191	-0.103	0.141	0.309	0.345	0.184	NM_152665	CDS; FLJ40873; hypothetical protein FLJ40873; Homo sapiens hypothetical protein FLJ40873 (FLJ40873), mRNA.
HSAP0406S00001434	0.075	0.100	0.165	-0.123	-0.132	0.239	0.159	0.156	0.028	NM_005478	CDS; INSL5; insulin-like 5 precursor; Homo sapiens insulin-like 5 (INSL5), mRNA.
HSAP0406S00001438	0.766	0.797	0.186	0.294	0.304	0.273	0.916	0.937	0.084	NM_024763	CDS; FLJ23129; FLJ23129 protein isoform 1; Homo sapiens hypothetical protein FLJ23129 (FLJ23129), transcript variant 1, mRNA.
HSAP0406S00001440	0.588	0.590	0.095	0.328	0.315	0.180	0.846	0.970	0.492	NM_020948	CDS; MI-ER1; mesoderm induction early response 1; Homo sapiens mesoderm induction early response 1 (MI-ER1), mRNA.
HSAP0406S00001446	0.439	0.496	0.168	0.226	0.203	0.149	0.644	0.650	0.251	D87449	CDS; KIAA0260; N/A; Human mRNA for KIAA0260 gene, partial cds.
HSAP0406S00001447	0.615	0.647	0.184	0.968	0.983	0.109	2.041	2.089	0.147	NM_144701	CDS; IL23R; interleukin-23 receptor precursor; Homo sapiens interleukin-23 receptor (IL23R), mRNA.
HSAP0406S00001450	-0.224	-0.209	0.161	-0.122	-0.118	0.157	0.020	0.030	0.076	NM_001559	CDS; IL12RB2; interleukin 12 receptor, beta 2 precursor; Homo sapiens interleukin 12 receptor, beta 2 (IL12RB2), mRNA.
HSAP0406S00001452	2.064	2.095	0.112	1.669	1.638	0.338	2.767	2.749	0.248	AK074970	CDS; N/A; N/A; Homo sapiens cDNA FLJ90489 fis, clone NT2RP3003473.
HSAP0406S00001453	1.241	1.200	0.183	0.054	0.562	0.872	2.635	2.601	0.506	NM_001924	CDS; GADD45A; growth arrest and DNA-damage-inducible, alpha; Homo sapiens growth arrest and DNA-damage-inducible, alpha (GADD45A), mRNA.
HSAP0406S00001454	0.205	0.183	0.278	0.030	0.121	0.167	0.159	0.285	0.282	NM_018841	CDS; GNG12; G-protein gamma-12 subunit; Homo sapiens guanine nucleotide binding protein (G protein), gamma 12 (GNG12), mRNA.
HSAP0406S00001455	0.613	0.703	0.333	-0.227	-0.191	0.156	0.052	0.054	0.149	BC005362	CDS; ARHI; ras homolog I; Homo sapiens ras homolog gene family, member I, mRNA (cDNA clone MGC:12468 IMAGE:3686616), complete cds.
HSAP0406S00001459	0.467	0.470	0.127	0.113	0.162	0.186	0.029	0.067	0.250	AK124028	CDS; N/A; N/A; Homo sapiens cDNA FLJ42034 fis, clone SPLEN2038055.
HSAP0406S00001460	0.334	0.343	0.032	0.770	0.717	0.359	0.232	0.282	0.234	NM_024911	CDS; FLJ23091; putative NFkB activating protein 373 isoform 1; Homo sapiens putative NFkB activating protein 373 (FLJ23091), transcript variant 1, mRNA.
HSAP0406S00001461	0.380	0.370	0.090	-0.138	-0.113	0.223	0.097	0.090	0.029	NM_000329	CDS; RPE65; retinal pigment epithelium-specific protein 65kDa; Homo sapiens retinal pigment epithelium-specific protein 65kDa (RPE65), mRNA.
HSAP0406S00001464	0.613	0.636	0.154	0.286	0.389	0.302	1.267	1.200	0.423	NM_017779	CDS; DEPDC1; DEP domain containing 1; Homo sapiens DEP domain containing 1 (DEPDC1), mRNA.
HSAP0406S00001466	0.235	0.225	0.188	0.388	0.369	0.169	-0.089	-0.094	0.157	NM_020794	CDS; KIAA1365; densin-180; Homo sapiens densin-180 (KIAA1365), mRNA.
HSAP0406S00001467	0.232	0.242	0.145	0.172	0.065	0.227	0.171	0.114	0.284	NM_006222	CDS; PIN1L; protein (peptidyl-prolyl cis/trans isomerase) NIMA-interacting 1-like; Homo sapiens protein (peptidyl-prolyl cis/trans isomerase) NIMA-interacting 1-like (PIN1L), mRNA.
HSAP0406S00001472	1.159	1.214	0.181	0.769	0.850	0.421	1.819	1.936	0.432	NM_017768	CDS; FLJ20331; hypothetical protein FLJ20331; Homo sapiens hypothetical protein FLJ20331 (FLJ20331), mRNA.
HSAP0406S00001474	0.156	0.205	0.185	-0.223	-0.196	0.107	-0.066	-0.041	0.173	BX640645	CDS; DKFZp686P22142; hypothetical protein; Homo sapiens mRNA; cDNA DKFZp686P22142 (from clone DKFZp686P22142).
HSAP0406S00001476	-0.088	-0.078	0.131	-0.044	-0.055	0.095	-0.083	-0.077	0.069	AB062486	CDS; OK/SW-cl.33; OK/SW-CL.33; Homo sapiens OK/SW-cl.33 mRNA, partial cds.
HSAP0406S00001477	1.908	1.929	0.275	1.650	1.374	0.816	2.452	2.440	0.328	NM_030816	CDS; DKFZP566D1346; hypothetical protein DKFZp566D1346; Homo sapiens hypothetical protein DKFZp566D1346 (DKFZP566D1346), mRNA.
HSAP0406S00001478	1.551	1.695	0.573	0.758	1.008	0.805	2.154	2.080	0.574	NM_007071	CDS; HHLA3; HERV-H LTR-associating 3; Homo sapiens HERV-H LTR-associating 3 (HHLA3), mRNA.
HSAP0406S00001480	1.903	1.937	0.248	1.442	1.414	0.651	3.325	3.219	0.255	NM_001902	CDS; CTH; cystathionase isoform 1; Homo sapiens cystathionase (cystathionine gamma-lyase) (CTH), transcript variant 1, mRNA.
HSAP0406S00001481	0.050	-0.007	0.196	0.109	0.108	0.160	-0.020	0.029	0.254	S68874	CDS; EP3 prostanoid receptor EP3-I; EP3 prostanoid receptor EP3-I; EP3 prostanoid receptor EP3-I {3' region, alternatively spliced} [human, mRNA Partial, 598 nt].
HSAP0406S00001482	0.117	0.126	0.112	-0.096	-0.141	0.341	0.092	0.105	0.088	X83860	CDS; N/A; prostaglandin E receptor, subtype EP3C; H.sapiens mRNA for prostaglandin E receptor (EP3c).
HSAP0406S00001483	2.620	2.618	0.126	2.291	2.143	0.649	3.517	3.555	0.166	NM_005455	CDS; ZNF265; zinc finger protein 265 isoform 2; Homo sapiens zinc finger protein 265 (ZNF265), transcript variant 2, mRNA.
HSAP0406S00001484	-0.100	-0.100	0.066	-0.153	-0.115	0.213	-0.221	-0.229	0.027	BC036771	CDS; NEGR1; NEGR1 protein; Homo sapiens neuronal growth regulator 1, mRNA (cDNA clone MGC:46680 IMAGE:5576828), complete cds.
HSAP0406S00001488	-0.176	-0.174	0.088	-0.094	-0.043	0.247	-0.131	-0.110	0.151	AF083119	CDS; CATX-3; unknown; Homo sapiens CATX-3 mRNA, partial cds.
HSAP0406S00001489	0.210	0.233	0.094	-0.116	-0.097	0.128	-0.349	-0.351	0.115	BC062795	CDS; N/A; Unknown (protein for MGC:72249); Homo sapiens cDNA clone MGC:72249 IMAGE:6104681, complete cds.
HSAP0406S00001490	1.332	1.349	0.110	0.966	0.945	0.527	2.087	2.036	0.111	NM_145258	CDS; MGC22773; hypothetical protein MGC22773; Homo sapiens hypothetical protein MGC22773 (MGC22773), mRNA.
HSAP0406S00001491	1.385	1.325	0.138	0.925	0.986	0.369	1.697	1.717	0.288	BX640903	CDS; DKFZp686C06106; hypothetical protein; Homo sapiens mRNA; cDNA DKFZp686C06106 (from clone DKFZp686C06106).
HSAP0406S00001494	-0.113	-0.050	0.165	-0.030	0.074	0.260	-0.110	-0.094	0.079	AK127029	CDS; N/A; N/A; Homo sapiens cDNA FLJ45085 fis, clone BRAWH3028754.
HSAP0406S00001495	0.301	0.337	0.136	0.012	0.025	0.179	0.340	0.348	0.083	AL834414	CDS; DKFZp547I048; hypothetical protein; Homo sapiens mRNA; cDNA DKFZp547I048 (from clone DKFZp547I048).
HSAP0406S00001496	0.103	0.169	0.225	0.050	0.076	0.321	-0.015	0.010	0.107	AK127470	CDS; N/A; N/A; Homo sapiens cDNA FLJ45562 fis, clone BRTHA3005988.
HSAP0406S00001497	2.001	2.064	0.294	1.736	1.785	0.256	2.432	2.393	0.165	NM_001889	CDS; CRYZ; crystallin, zeta; Homo sapiens crystallin, zeta (quinone reductase) (CRYZ), mRNA.
HSAP0406S00001499	1.949	1.986	0.322	1.646	1.284	0.769	2.387	2.336	0.175	NM_138467	CDS; LOC127253; hypothetical protein BC009514; Homo sapiens hypothetical protein BC009514 (LOC127253), mRNA.
HSAP0406S00001500	0.602	0.597	0.134	-0.061	-0.046	0.137	-0.147	-0.129	0.080	NM_001001933	CDS; LHX8; LIM homeobox 8; Homo sapiens LIM homeobox 8 (LHX8), mRNA.
HSAP0406S00001501	-0.238	-0.241	0.076	-0.080	-0.069	0.149	-0.451	-0.438	0.097	AK091400	CDS; N/A; N/A; Homo sapiens cDNA FLJ34081 fis, clone FCBBF3004261, moderately similar to Homo sapiens CTL2 gene.
HSAP0406S00001503	1.174	1.221	0.429	0.482	0.749	0.521	1.510	1.510	0.221	NM_000016	CDS; ACADM; acyl-Coenzyme A dehydrogenase, C-4 to C-12 straight chain; Homo sapiens acyl-Coenzyme A dehydrogenase, C-4 to C-12 straight chain (ACADM), nuclear gene encoding mitochondrial protein, mRNA.
HSAP0406S00001504	-0.101	-0.048	0.162	-0.070	-0.127	0.158	-0.013	0.071	0.263	S72422	CDS; E2k; alpha-ketoglutarate dehydrogenase complex dihydrolipoyl succinyltransferase; E2k=alpha-ketoglutarate dehydrogenase complex dihydrolipoyl succinyltransferase [human, fetal brain, mRNA, 2987 nt].
HSAP0406S00001505	3.162	3.165	0.164	3.160	3.191	0.182	3.206	3.185	0.058	NM_004582	CDS; RABGGTB; Rab geranylgeranyltransferase, beta subunit; Homo sapiens Rab geranylgeranyltransferase, beta subunit (RABGGTB), mRNA.
HSAP0406S00001506	0.289	0.288	0.106	0.418	0.400	0.138	0.304	0.290	0.062	BC033030	CDS; MSH4; mutS homolog 4; Homo sapiens mutS homolog 4 (E. coli), mRNA (cDNA clone MGC:33143 IMAGE:5266997), complete cds.
HSAP0406S00001507	0.234	0.287	0.143	0.471	0.435	0.188	0.220	0.242	0.070	AK124418	CDS; N/A; N/A; Homo sapiens cDNA FLJ42427 fis, clone BLADE2004462.
HSAP0406S00001508	0.210	0.194	0.110	0.143	0.184	0.142	0.002	0.026	0.180	NM_080868	CDS; ASB17; ankyrin repeat and SOCS box-containing 17; Homo sapiens ankyrin repeat and SOCS box-containing 17 (ASB17), mRNA.
HSAP0406S00001509	0.141	0.176	0.161	-0.058	-0.051	0.120	0.339	0.315	0.206	NM_152996	CDS; SIAT7C; sialyltransferase 7 ((alpha-N-acetylneuraminyl-2,3-beta-galactosyl-1, 3)-N-acetyl galactosaminide alpha-2,6-sialyltransferase) C; Homo sapiens sialyltransferase 7 ((alpha-N-acetylneuraminyl-2,3-beta-galactosyl-1,3)-N-acetyl galactosaminide al
HSAP0406S00001510	-0.102	-0.058	0.152	0.270	0.239	0.275	-0.129	-0.099	0.092	AK056241	CDS; N/A; N/A; Homo sapiens cDNA FLJ31679 fis, clone NT2RI2005150, highly similar to Mus musculus ST6GalNAc V mRNA for GD1 alpha synthase.
HSAP0406S00001512	0.627	0.646	0.233	0.687	0.665	0.451	1.475	1.469	0.163	BC026186	source; N/A; N/A; Homo sapiens mRNA similar to phosphatidylinositol glycan, class K (cDNA clone IMAGE:5268655).
HSAP0406S00001514	0.380	0.368	0.218	-0.129	-0.077	0.240	0.112	0.129	0.091	NM_012093	CDS; AK5; adenylate kinase 5 isoform 2; Homo sapiens adenylate kinase 5 (AK5), transcript variant 2, mRNA.
HSAP0406S00001519	0.241	0.235	0.068	-0.319	-0.292	0.145	-0.061	-0.047	0.067	AK074119	CDS; FLJ00191; FLJ00191 protein; Homo sapiens mRNA for FLJ00191 protein.
HSAP0406S00001524	0.043	0.022	0.093	-0.032	-0.020	0.231	0.330	0.378	0.173	NM_015017	CDS; USP33; ubiquitin specific protease 33 isoform 1; Homo sapiens ubiquitin specific protease 33 (USP33), transcript variant 1, mRNA.
HSAP0406S00001525	0.466	0.390	0.268	0.258	0.286	0.156	1.122	1.046	0.214	NM_198549	CDS; FLJ35093; FLJ35093 protein; Homo sapiens FLJ35093 protein (FLJ35093), mRNA.
HSAP0406S00001528	0.009	0.064	0.223	0.129	0.154	0.146	-0.251	-0.196	0.170	NM_199343	CDS; FLJ90637; FLJ90637 protein; Homo sapiens FLJ90637 protein (FLJ90637), mRNA.
HSAP0406S00001532	0.263	0.308	0.123	-0.032	0.075	0.560	-0.119	-0.132	0.105	AF114264	CDS; N/A; unknown; Homo sapiens clone HH409 unknown mRNA.
HSAP0406S00001533	2.721	2.744	0.072	2.420	2.497	0.527	3.259	3.317	0.225	NM_003902	CDS; FUBP1; far upstream element-binding protein; Homo sapiens far upstream element (FUSE) binding protein 1 (FUBP1), mRNA.
HSAP0406S00001534	3.700	3.693	0.223	3.231	3.250	0.680	3.432	3.435	0.244	NM_007034	CDS; DNAJB4; DnaJ (Hsp40) homolog, subfamily B, member 4; Homo sapiens DnaJ (Hsp40) homolog, subfamily B, member 4 (DNAJB4), mRNA.
HSAP0406S00001535	0.210	0.164	0.216	-0.009	0.069	0.211	0.054	0.085	0.096	NM_017655	CDS; GIPC2; PDZ domain protein GIPC2; Homo sapiens PDZ domain protein GIPC2 (GIPC2), mRNA.
HSAP0406S00001537	0.264	0.266	0.073	0.171	0.188	0.179	-0.186	-0.048	0.330	AK001056	CDS; N/A; N/A; Homo sapiens cDNA FLJ10194 fis, clone HEMBA1004768.
HSAP0406S00001538	-0.001	-0.025	0.064	-0.039	-0.020	0.220	-0.081	0.111	0.395	NM_000959	CDS; PTGFR; prostaglandin F receptor; Homo sapiens prostaglandin F receptor (FP) (PTGFR), mRNA.
HSAP0406S00001539	?	?	?	?	?	?	?	?	?	AL832618	CDS; DKFZp451O2417; hypothetical protein; Homo sapiens mRNA; cDNA DKFZp451O2417 (from clone DKFZp451O2417); complete cds.
HSAP0406S00001541	0.268	0.216	0.217	-0.057	0.014	0.310	0.056	0.048	0.129	NM_006417	CDS; IFI44; interferon-induced, hepatitis C-associated microtubular aggregat; Homo sapiens interferon-induced protein 44 (IFI44), mRNA.
HSAP0406S00001542	0.382	0.371	0.044	-0.001	0.019	0.209	0.177	0.139	0.099	AY358360	CDS; N/A; ETL; Homo sapiens clone DNA33092 ETL (UNQ202) mRNA, complete cds.
HSAP0406S00001543	-0.154	-0.076	0.172	0.018	0.049	0.154	-0.208	-0.207	0.014	AF104266	CDS; LEC1; lectomedin-1 alpha; Homo sapiens lectomedin-1 alpha (LEC1) mRNA, complete cds.
HSAP0406S00001546	0.093	0.072	0.146	0.039	0.039	0.151	0.173	0.221	0.191	BC048970	CDS; FLJ23033; FLJ23033 protein; Homo sapiens hypothetical protein FLJ23033, mRNA (cDNA clone MGC:57232 IMAGE:5295193), complete cds.
HSAP0406S00001547	-0.045	0.017	0.147	0.077	0.106	0.110	-0.045	-0.031	0.157	BC035058	CDS; PRKACB; cAMP-dependent protein kinase catalytic subunit beta, isoform 2; Homo sapiens protein kinase, cAMP-dependent, catalytic, beta, transcript variant 2, mRNA (cDNA clone MGC:41879 IMAGE:5262372), complete cds.
HSAP0406S00001549	0.047	0.057	0.114	-0.023	0.019	0.265	0.375	0.397	0.072	AY047582	CDS; NEDD8; neural precursor cell expressed developmentally down-regulated protein 8; Homo sapiens neural precursor cell expressed developmentally down-regulated protein 8 (NEDD8) mRNA, complete cds.
HSAP0406S00001550	0.292	0.371	0.167	-0.076	-0.011	0.199	0.524	0.540	0.064	NM_021233	CDS; DLAD; deoxyribonuclease II beta isoform 1 precursor; Homo sapiens DNase II-like acid DNase (DLAD), transcript variant 1, mRNA.
HSAP0406S00001552	1.171	1.172	0.157	1.428	1.367	0.127	1.788	1.779	0.041	NM_025065	CDS; RPF1; RNA processing factor 1; Homo sapiens RNA processing factor 1 (RPF1), mRNA.
HSAP0406S00001553	2.214	2.135	0.466	1.080	1.001	0.895	2.188	2.200	0.288	NM_005274	CDS; GNG5; guanine nucleotide binding protein (G protein), gamma 5; Homo sapiens guanine nucleotide binding protein (G protein), gamma 5 (GNG5), mRNA.
HSAP0406S00001554	1.019	1.337	1.020	0.524	0.641	0.593	1.387	1.443	0.490	BC064144	CDS; N/A; Unknown (protein for MGC:75463); Homo sapiens cDNA clone MGC:75463 IMAGE:30389222, complete cds.
HSAP0406S00001555	0.769	0.857	0.234	0.321	0.414	0.363	0.808	0.838	0.204	BC024007	CDS; CTBS; CTBS protein; Homo sapiens chitobiase, di-N-acetyl-, mRNA (cDNA clone IMAGE:4823479), complete cds.
HSAP0406S00001556	0.388	0.387	0.190	-0.001	0.013	0.088	0.164	0.152	0.048	AK092806	CDS; N/A; N/A; Homo sapiens cDNA FLJ35487 fis, clone SMINT2008531.
HSAP0406S00001558	0.248	0.249	0.073	0.371	0.397	0.153	0.679	0.668	0.138	AB023140	CDS; KIAA0923; KIAA0923 protein; Homo sapiens mRNA for KIAA0923 protein, partial cds.
HSAP0406S00001559	0.181	0.169	0.201	0.475	0.395	0.360	0.176	0.205	0.097	NM_012152	CDS; EDG7; endothelial differentiation, lysophosphatidic acid G-protein-coupled receptor, 7; Homo sapiens endothelial differentiation, lysophosphatidic acid G-protein-coupled receptor, 7 (EDG7), mRNA.
HSAP0406S00001561	0.486	0.542	0.251	-0.071	-0.038	0.145	0.459	0.461	0.086	NM_153259	CDS; MCOLN2; mucolipin 2; Homo sapiens mucolipin 2 (MCOLN2), mRNA.
HSAP0406S00001562	0.253	0.260	0.015	-0.118	-0.120	0.296	0.061	0.083	0.089	BC060765	CDS; N/A; Unknown (protein for MGC:71509); Homo sapiens cDNA clone MGC:71509 IMAGE:30340464, complete cds.
HSAP0406S00001563	0.026	0.036	0.054	-0.000	0.024	0.171	0.321	0.324	0.040	NM_145172	CDS; NYD-SP29; testis development protein NYD-SP29; Homo sapiens testis development protein NYD-SP29 (NYD-SP29), mRNA.
HSAP0406S00001564	0.214	0.257	0.177	-0.131	-0.102	0.197	0.016	0.071	0.212	AL834286	CDS; DKFZp667B2411; hypothetical protein; Homo sapiens mRNA; cDNA DKFZp667B2411 (from clone DKFZp667B2411).
HSAP0406S00001566	0.761	0.776	0.068	0.424	0.394	0.299	1.613	1.611	0.271	NM_198077	CDS; gm117; gm117; Homo sapiens gm117 (gm117), mRNA.
HSAP0406S00001567	-0.001	0.002	0.389	0.219	0.209	0.108	0.132	0.125	0.104	NM_003921	CDS; BCL10; B-cell CLL/lymphoma 10; Homo sapiens B-cell CLL/lymphoma 10 (BCL10), mRNA.
HSAP0406S00001569	0.568	0.604	0.157	-0.043	-0.062	0.113	0.395	0.398	0.081	NM_012137	CDS; DDAH1; dimethylarginine dimethylaminohydrolase 1; Homo sapiens dimethylarginine dimethylaminohydrolase 1 (DDAH1), mRNA.
HSAP0406S00001570	0.350	0.307	0.089	0.022	0.084	0.138	0.158	0.222	0.194	BC016952	CDS; CYR61; cysteine-rich, angiogenic inducer, 61; Homo sapiens cysteine-rich, angiogenic inducer, 61, mRNA (cDNA clone MGC:21510 IMAGE:3886130), complete cds.
HSAP0406S00001574	2.071	1.982	0.190	2.338	2.023	0.644	2.493	2.432	0.187	NM_017953	CDS; FLJ20729; hypothetical protein FLJ20729; Homo sapiens hypothetical protein FLJ20729 (FLJ20729), mRNA.
HSAP0406S00001575	0.449	0.513	0.292	0.215	0.114	0.309	0.108	0.132	0.089	NM_152890	CDS; COL24A1; collagen, type XXIV, alpha 1; Homo sapiens collagen, type XXIV, alpha 1 (COL24A1), mRNA.
HSAP0406S00001578	0.873	0.845	0.087	0.162	0.172	0.213	0.525	0.586	0.151	AB033055	CDS; KIAA1229; KIAA1229 protein; Homo sapiens mRNA for KIAA1229 protein, partial cds.
HSAP0406S00001579	0.032	0.113	0.252	0.196	0.214	0.298	0.192	0.215	0.112	NM_006536	CDS; CLCA2; calcium activated chloride channel 2; Homo sapiens chloride channel, calcium activated, family member 2 (CLCA2), mRNA.
HSAP0406S00001580	0.183	0.173	0.165	-0.009	-0.036	0.214	-0.040	-0.056	0.149	NM_001285	CDS; CLCA1; calcium activated chloride channel 1 precursor; Homo sapiens chloride channel, calcium activated, family member 1 (CLCA1), mRNA.
HSAP0406S00001581	0.218	0.237	0.091	0.075	0.141	0.227	-0.370	-0.366	0.061	NM_012128	CDS; CLCA4; calcium activated chloride channel 4; Homo sapiens chloride channel, calcium activated, family member 4 (CLCA4), mRNA.
HSAP0406S00001583	0.231	0.237	0.029	0.197	0.195	0.185	0.332	0.268	0.179	NM_004921	CDS; CLCA3; calcium activated chloride channel 3 precursor; Homo sapiens chloride channel, calcium activated, family member 3 (CLCA3), mRNA.
HSAP0406S00001584	0.875	0.901	0.224	0.434	0.384	0.311	1.302	1.296	0.220	AK001954	CDS; N/A; N/A; Homo sapiens cDNA FLJ11092 fis, clone PLACE1005327.
HSAP0406S00001585	0.964	1.088	0.370	0.264	0.567	0.573	1.396	1.493	0.561	NM_004261	CDS; SEP15; 15 kDa selenoprotein isoform 1 precursor; Homo sapiens 15 kDa selenoprotein (SEP15), transcript variant 1, mRNA.
HSAP0406S00001587	2.168	2.198	0.105	1.218	1.243	0.445	2.055	2.068	0.154	NM_012262	CDS; HS2ST1; heparan sulfate 2-O-sulfotransferase 1; Homo sapiens heparan sulfate 2-O-sulfotransferase 1 (HS2ST1), mRNA.
HSAP0406S00001589	0.237	0.262	0.112	-0.206	-0.096	0.247	0.368	0.371	0.226	BC030523	CDS; LOC339524; LOC339524 protein; Homo sapiens hypothetical protein LOC339524, mRNA (cDNA clone IMAGE:5207563), partial cds.
HSAP0406S00001590	0.539	0.637	0.230	0.089	0.034	0.157	0.327	0.364	0.133	BC000825	CDS; N/A; Unknown (protein for IMAGE:3454279); Homo sapiens cDNA clone IMAGE:3454279, partial cds.
HSAP0406S00001591	0.585	0.612	0.186	-0.175	-0.050	0.246	0.330	0.368	0.205	NM_207357	CDS; LOC339524; hypothetical protein LOC339524; Homo sapiens hypothetical protein LOC339524 (LOC339524), mRNA.
HSAP0406S00001592	0.474	0.518	0.387	0.279	0.487	0.495	1.501	1.513	0.888	NM_006769	CDS; LMO4; LIM domain only 4; Homo sapiens LIM domain only 4 (LMO4), mRNA.
HSAP0406S00001593	1.892	1.828	0.812	0.889	1.021	0.677	2.519	2.468	0.768	NM_006256	CDS; PKN2; protein kinase N2; Homo sapiens protein kinase N2 (PKN2), mRNA.
HSAP0406S00001594	0.053	0.064	0.063	-0.139	-0.117	0.194	0.133	0.176	0.117	AF118089	CDS; N/A; PRO2042; Homo sapiens PRO2042 mRNA, complete cds.
HSAP0406S00001596	0.250	0.270	0.113	0.128	0.181	0.257	-0.010	-0.011	0.091	BC029749	CDS; N/A; Unknown (protein for IMAGE:4513287); Homo sapiens, clone IMAGE:4513287, mRNA, partial cds.
HSAP0406S00001597	2.546	2.584	0.307	1.702	1.609	1.069	3.428	3.455	0.074	NM_001514	CDS; GTF2B; general transcription factor IIB; Homo sapiens general transcription factor IIB (GTF2B), mRNA.
HSAP0406S00001599	1.120	1.229	0.365	1.329	1.228	0.335	2.858	2.861	0.100	NM_019610	CDS; KAT3; kynurenine aminotransferase III; Homo sapiens kynurenine aminotransferase III (KAT3), mRNA.
HSAP0406S00001600	1.226	1.233	0.236	1.368	1.297	0.286	2.874	2.875	0.184	AY028624	CDS; N/A; kynurenine aminotransferase III; Homo sapiens kynurenine aminotransferase III mRNA, complete cds.
HSAP0406S00001602	0.207	0.202	0.253	0.024	0.059	0.264	1.268	1.274	0.183	NM_018284	CDS; GBP3; guanylate binding protein 3; Homo sapiens guanylate binding protein 3 (GBP3), mRNA.
HSAP0406S00001603	0.171	0.205	0.168	-0.267	-0.221	0.189	0.060	0.055	0.052	NM_002053	CDS; GBP1; guanylate binding protein 1, interferon-inducible, 67kD; Homo sapiens guanylate binding protein 1, interferon-inducible, 67kDa (GBP1), mRNA.
HSAP0406S00001604	0.002	0.040	0.139	-0.307	-0.222	0.252	0.026	0.050	0.101	AL832451	CDS; DKFZp451C2311; hypothetical protein; Homo sapiens mRNA; cDNA DKFZp451C2311 (from clone DKFZp451C2311); complete cds.
HSAP0406S00001606	0.171	0.164	0.022	0.343	0.347	0.168	1.375	1.375	0.159	NM_052941	CDS; GBP4; guanylate binding protein 4; Homo sapiens guanylate binding protein 4 (GBP4), mRNA.
HSAP0406S00001610	?	?	?	0.030	0.030	?	?	?	?	AK090479	CDS; FLJ00401; FLJ00401 protein; Homo sapiens mRNA for FLJ00401 protein.
HSAP0406S00001611	0.514	0.527	0.126	0.203	0.159	0.124	0.338	0.363	0.139	NM_198460	CDS; DKFZp686G0786; hypothetical protein DKFZp686G0786; Homo sapiens hypothetical protein DKFZp686G0786 (DKFZp686G0786), mRNA.
HSAP0406S00001613	0.123	0.125	0.288	0.111	0.098	0.311	0.231	0.246	0.101	D86984	CDS; KIAA0231; N/A; Human mRNA for KIAA0231 gene, partial cds.
HSAP0406S00001614	0.052	0.064	0.143	-0.009	-0.011	0.142	0.397	0.409	0.349	NM_032270	CDS; FAD158; hypothetical protein AD158; Homo sapiens factor for adipocyte differentiation 158 (FAD158), mRNA.
HSAP0406S00001615	0.000	0.089	0.190	0.257	0.302	0.208	0.198	0.188	0.056	AL136919	CDS; DKFZp586J1119; hypothetical protein; Homo sapiens mRNA; cDNA DKFZp586J1119 (from clone DKFZp586J1119).
HSAP0406S00001616	0.538	0.564	0.159	0.202	0.285	0.261	0.759	0.863	0.333	NM_018103	CDS; LRRC5; leucine rich repeat containing 5; Homo sapiens leucine rich repeat containing 5 (LRRC5), mRNA.
HSAP0406S00001618	0.219	0.221	0.044	-0.030	-0.055	0.210	0.225	0.218	0.142	AY358874	CDS; N/A; LRRC5; Homo sapiens clone DNA34407 LRRC5 (UNQ213) mRNA, complete cds.
HSAP0406S00001619	0.534	0.537	0.235	0.163	0.297	0.396	0.920	1.063	0.836	BC009550	CDS; N/A; Unknown (protein for MGC:10091); Homo sapiens cDNA clone MGC:10091 IMAGE:3898110, complete cds.
HSAP0406S00001620	0.574	0.572	0.276	0.105	0.315	0.494	1.437	1.344	0.916	NM_182976	CDS; FLJ20403; hypothetical protein FLJ20403 isoform 1; Homo sapiens hypothetical protein FLJ20403 (FLJ20403), transcript variant 1, mRNA.
HSAP0406S00001622	0.330	0.357	0.060	-0.028	0.018	0.180	0.043	0.140	0.246	NM_020063	CDS; BARHL2; BarH-like 2; Homo sapiens BarH-like 2 (Drosophila) (BARHL2), mRNA.
HSAP0406S00001630	1.231	1.225	0.112	0.957	0.879	0.457	1.661	1.737	0.385	NM_201269	CDS; Zep-2; zinc finger motif enhancer binding protein 2 isoform 1; Homo sapiens zinc finger motif enhancer binding protein 2 (Zep-2), transcript variant 1, mRNA.
HSAP0406S00001631	-0.047	-0.076	0.198	-0.184	-0.231	0.248	-0.403	-0.309	0.236	NM_198550	CDS; FLJ36760; FLJ36760 protein; Homo sapiens FLJ36760 protein (FLJ36760), mRNA.
HSAP0406S00001632	2.471	2.476	0.069	2.156	2.008	0.301	2.763	2.795	0.123	AF015592	CDS; CDC7; Cdc7; Homo sapiens Cdc7 (CDC7) mRNA, complete cds.
HSAP0406S00001633	0.098	0.170	0.195	-0.090	-0.046	0.194	0.267	0.276	0.075	NM_003243	CDS; TGFBR3; transforming growth factor, beta receptor III (betaglycan, 300kDa); Homo sapiens transforming growth factor, beta receptor III (betaglycan, 300kDa) (TGFBR3), mRNA.
HSAP0406S00001634	0.306	0.335	0.287	0.251	0.305	0.164	0.461	0.465	0.071	AY338951	CDS; N/A; testis-specific BRDT protein; Homo sapiens testis-specific BRDT protein mRNA, complete cds.
HSAP0406S00001636	0.059	0.077	0.203	-0.097	-0.106	0.205	0.049	0.034	0.092	NM_173567	CDS; ABHD7; abhydrolase domain containing 7; Homo sapiens abhydrolase domain containing 7 (ABHD7), mRNA.
HSAP0406S00001637	0.318	0.330	0.047	0.176	0.224	0.158	0.587	0.662	0.212	AY346333	CDS; N/A; double BTB/POZ domain containing protein; Homo sapiens double BTB/POZ domain containing protein mRNA, complete cds.
HSAP0406S00001639	0.305	0.345	0.272	0.138	0.097	0.287	0.083	0.056	0.181	AB029030	CDS; KIAA1107; KIAA1107 protein; Homo sapiens mRNA for KIAA1107 protein, partial cds.
HSAP0406S00001640	0.293	0.268	0.156	0.080	0.113	0.178	-0.040	-0.007	0.134	BC037317	CDS; N/A; Unknown (protein for IMAGE:5259498); Homo sapiens cDNA clone IMAGE:5259498, partial cds.
HSAP0406S00001641	0.832	0.856	0.109	0.474	0.518	0.317	1.208	1.324	0.553	NM_053274	CDS; GLMN; glomulin isoform FAP68; Homo sapiens glomulin, FKBP associated protein (GLMN), transcript variant 1, mRNA.
HSAP0406S00001642	1.098	1.152	0.263	0.806	0.783	0.310	1.681	1.706	0.369	NM_024813	CDS; FLJ13150; hypothetical protein FLJ13150; Homo sapiens hypothetical protein FLJ13150 (FLJ13150), mRNA.
HSAP0406S00001643	0.555	0.565	0.089	0.006	0.066	0.209	0.869	1.018	0.462	NM_005263	CDS; GFI1; growth factor independent 1; Homo sapiens growth factor independent 1 (GFI1), mRNA.
HSAP0406S00001644	0.518	0.517	0.151	0.025	-0.013	0.155	0.115	0.124	0.081	NM_005665	CDS; EVI5; ecotropic viral integration site 5; Homo sapiens ecotropic viral integration site 5 (EVI5), mRNA.
HSAP0406S00001645	2.287	2.339	0.215	2.409	1.884	1.021	2.302	2.381	0.172	NM_000969	CDS; RPL5; ribosomal protein L5; Homo sapiens ribosomal protein L5 (RPL5), mRNA.
HSAP0406S00001646	1.036	1.007	0.346	0.087	0.320	0.508	1.363	1.236	0.697	NM_001006605	CDS; LOC388650; hypothetical LOC388650; Homo sapiens hypothetical LOC388650 (LOC388650), mRNA.
HSAP0406S00001647	-0.110	-0.203	0.229	-0.476	-0.485	0.096	-0.197	-0.112	0.198	AK127144	CDS; N/A; N/A; Homo sapiens cDNA FLJ45201 fis, clone BRCAN2006955.
HSAP0406S00001648	2.222	2.260	0.508	1.170	1.373	0.793	2.334	2.398	0.458	NM_007358	CDS; M96; putative DNA binding protein; Homo sapiens likely ortholog of mouse metal response element binding transcription factor 2 (M96), mRNA.
HSAP0406S00001649	1.132	1.111	0.233	0.411	0.457	0.369	0.940	0.987	0.145	NM_016040	CDS; CGI-100; CGI-100 protein; Homo sapiens CGI-100 protein (CGI-100), mRNA.
HSAP0406S00001652	-0.172	-0.136	0.182	-0.175	-0.174	0.188	-0.187	-0.175	0.042	NM_206886	CDS; NY-SAR-41; sarcoma antigen NY-SAR-41; Homo sapiens sarcoma antigen NY-SAR-41 (NY-SAR-41), mRNA.
HSAP0406S00001655	1.824	1.773	0.185	1.147	1.222	0.434	2.046	1.966	0.409	NM_001938	CDS; DR1; down-regulator of transcription 1; Homo sapiens down-regulator of transcription 1, TBP-binding (negative cofactor 2) (DR1), mRNA.
HSAP0406S00001658	-0.250	-0.253	0.032	-0.232	-0.147	0.242	-0.213	-0.155	0.127	AK000282	CDS; N/A; N/A; Homo sapiens cDNA FLJ20275 fis, clone HEP02372.
HSAP0406S00001660	0.047	0.063	0.077	-0.138	-0.105	0.112	0.493	0.484	0.069	AF124250	CDS; N/A; SH2-containing protein Nsp2; Homo sapiens SH2-containing protein Nsp2 mRNA, complete cds.
HSAP0406S00001661	1.757	1.687	0.282	1.629	1.581	0.454	1.838	1.860	0.143	NM_014597	CDS; ERBP; estrogen receptor binding protein; Homo sapiens estrogen receptor binding protein (ERBP), mRNA.
HSAP0406S00001662	0.368	0.379	0.263	0.088	0.097	0.395	0.433	0.459	0.302	NM_002061	CDS; GCLM; glutamate-cysteine ligase regulatory protein; Homo sapiens glutamate-cysteine ligase, modifier subunit (GCLM), mRNA.
HSAP0406S00001663	0.034	0.073	0.139	0.050	0.184	0.291	0.108	0.104	0.018	NM_000350	CDS; ABCA4; ATP-binding cassette, sub-family A member 4; Homo sapiens ATP-binding cassette, sub-family A (ABC1), member 4 (ABCA4), mRNA.
HSAP0406S00001664	?	?	?	0.490	0.490	0.019	?	?	?	AK074181	CDS; FLJ00254; FLJ00254 protein; Homo sapiens mRNA for FLJ00254 protein.
HSAP0406S00001665	0.736	0.703	0.203	0.119	0.185	0.272	0.202	0.265	0.321	NM_004815	CDS; PARG1; PTPL1-associated RhoGAP 1; Homo sapiens PTPL1-associated RhoGAP 1 (PARG1), mRNA.
HSAP0406S00001666	0.941	0.950	0.110	0.504	0.525	0.288	0.799	0.815	0.118	NM_002858	CDS; ABCD3; ATP-binding cassette, sub-family D, member 3; Homo sapiens ATP-binding cassette, sub-family D (ALD), member 3 (ABCD3), mRNA.
HSAP0406S00001670	0.173	0.232	0.239	-0.039	-0.031	0.165	0.263	0.484	0.514	NM_001993	CDS; F3; coagulation factor III precursor; Homo sapiens coagulation factor III (thromboplastin, tissue factor) (F3), mRNA.
HSAP0406S00001671	0.050	0.099	0.220	-0.020	0.039	0.284	0.133	0.151	0.182	BC033858	CDS; N/A; hypothetical protein MGC45474; Homo sapiens, hypothetical protein MGC45474, clone IMAGE:5174513, mRNA, partial cds.
HSAP0406S00001674	0.706	0.760	0.282	-0.053	0.050	0.355	0.860	0.880	0.246	NM_001839	CDS; CNN3; calponin 3; Homo sapiens calponin 3, acidic (CNN3), mRNA.
HSAP0406S00001675	0.885	1.023	0.473	0.853	0.851	0.296	1.178	1.250	0.291	NM_144988	CDS; MGC19780; hypothetical protein MGC19780; Homo sapiens hypothetical protein MGC19780 (MGC19780), mRNA.
HSAP0406S00001676	0.168	0.195	0.130	0.030	0.163	0.256	0.140	0.127	0.121	NM_152487	CDS; FLJ31842; hypothetical protein FLJ31842; Homo sapiens hypothetical protein FLJ31842 (FLJ31842), mRNA.
HSAP0406S00001677	-0.025	0.002	0.133	0.133	0.106	0.142	0.270	0.245	0.157	BC010936	source; N/A; N/A; Homo sapiens RWD domain containing 3, mRNA (cDNA clone IMAGE:4281796).
HSAP0406S00001679	0.514	0.531	0.118	0.086	0.256	0.374	0.444	0.431	0.126	AB051232	CDS; PTBLP; PTB-like protein L; Homo sapiens PTBLP mRNA for PTB-like protein L, complete cds.
HSAP0406S00001681	0.327	0.377	0.143	-0.113	-0.152	0.169	-0.166	-0.169	0.068	BC030757	CDS; N/A; Unknown (protein for IMAGE:4797534); Homo sapiens, clone IMAGE:4797534, mRNA, partial cds.
HSAP0406S00001682	0.805	0.784	0.103	0.201	0.214	0.069	1.525	1.589	0.274	U20938	CDS; N/A; dihydropyrimidine dehydrogenase; Human lymphocyte dihydropyrimidine dehydrogenase mRNA, complete cds.
HSAP0406S00001683	0.174	0.173	0.132	-0.093	-0.064	0.120	-0.102	0.110	0.501	NM_001001688	CDS; FLJ35409; FLJ35409 protein; Homo sapiens FLJ35409 protein (FLJ35409), mRNA.
HSAP0406S00001684	0.239	0.226	0.147	-0.143	-0.129	0.244	-0.124	-0.075	0.193	NM_015976	CDS; SNX7; sorting nexin 7 isoform a; Homo sapiens sorting nexin 7 (SNX7), transcript variant 1, mRNA.
HSAP0406S00001685	0.173	0.175	0.149	-0.044	-0.012	0.193	0.097	0.115	0.139	AK095544	CDS; N/A; N/A; Homo sapiens cDNA FLJ38225 fis, clone FCBBF2003528.
HSAP0406S00001686	0.095	0.150	0.369	-0.278	-0.236	0.194	0.109	0.099	0.050	AF541281	CDS; N/A; plasticity related gene 1; Homo sapiens plasticity related gene 1 mRNA, complete cds.
HSAP0406S00001691	0.476	0.506	0.346	0.156	0.159	0.242	0.579	0.628	0.266	NM_017734	CDS; PALMD; palmdelphin; Homo sapiens palmdelphin (PALMD), mRNA.
HSAP0406S00001696	0.614	0.673	0.216	0.125	0.159	0.294	1.387	1.430	0.500	NM_000028	CDS; AGL; amylo-1,6-glucosidase, 4-alpha-glucanotransferase isoform 1; Homo sapiens amylo-1, 6-glucosidase, 4-alpha-glucanotransferase (glycogen debranching enzyme, glycogen storage disease type III) (AGL), transcript variant 4, mRNA.
HSAP0406S00001699	0.452	0.496	0.115	0.343	0.305	0.371	0.251	0.307	0.184	BC005136	CDS; SLC35A3; SLC35A3 protein; Homo sapiens solute carrier family 35 (UDP-N-acetylglucosamine (UDP-GlcNAc) transporter), member A3, mRNA (cDNA clone MGC:1421 IMAGE:3505772), complete cds.
HSAP0406S00001700	0.995	0.995	0.167	0.275	0.478	0.432	0.972	0.976	0.143	NM_033055	CDS; HIAT1; hippocampus abundant transcript 1; Homo sapiens hippocampus abundant transcript 1 (HIAT1), mRNA.
HSAP0406S00001706	1.624	1.624	0.380	1.149	1.211	0.386	1.854	1.980	0.404	NM_194292	CDS; DKFZp761A078; hypothetical protein DKFZp761A078; Homo sapiens hypothetical protein DKFZp761A078 (DKFZp761A078), mRNA.
HSAP0406S00001707	1.336	1.352	0.296	1.001	1.100	0.397	1.726	1.827	0.354	NM_019083	CDS; FLJ10287; hypothetical protein FLJ10287; Homo sapiens hypothetical protein FLJ10287 (FLJ10287), mRNA.
HSAP0406S00001708	0.313	0.324	0.037	0.338	0.313	0.165	-0.052	-0.047	0.109	NM_144620	CDS; MGC14816; hypothetical protein MGC14816; Homo sapiens hypothetical protein MGC14816 (MGC14816), mRNA.
HSAP0406S00001709	1.220	1.232	0.052	0.383	0.310	0.247	1.005	1.032	0.224	AB015616	CDS; 12MelaCE5B3CD; melanoma-derived protein; Homo sapiens mRNA for melanoma-derived protein, partial cds.
HSAP0406S00001710	1.307	1.286	0.156	1.040	0.949	0.517	2.281	2.267	0.116	NM_001918	CDS; DBT; dihydrolipoamide branched chain transacylase; Homo sapiens dihydrolipoamide branched chain transacylase (E2 component of branched chain keto acid dehydrogenase complex; maple syrup urine disease) (DBT), mRNA.
HSAP0406S00001711	0.620	0.726	0.235	0.433	0.481	0.315	1.109	1.213	0.374	NM_003729	CDS; RTCD1; RNA terminal phosphate cyclase domain 1; Homo sapiens RNA terminal phosphate cyclase domain 1 (RTCD1), mRNA.
HSAP0406S00001712	1.821	1.823	0.156	1.379	1.321	0.309	2.396	2.587	0.456	NM_003672	CDS; CDC14A; CDC14 homolog A isoform 1; Homo sapiens CDC14 cell division cycle 14 homolog A (S. cerevisiae) (CDC14A), transcript variant 1, mRNA.
HSAP0406S00001714	0.175	0.148	0.221	0.122	0.127	0.207	0.228	0.305	0.192	NM_022049	CDS; GPR88; G-protein coupled receptor 88; Homo sapiens G-protein coupled receptor 88 (GPR88), mRNA.
HSAP0406S00001717	1.564	1.463	0.432	0.974	1.091	0.797	3.002	2.994	0.411	NM_001078	CDS; VCAM1; vascular cell adhesion molecule 1 isoform a precursor; Homo sapiens vascular cell adhesion molecule 1 (VCAM1), transcript variant 1, mRNA.
HSAP0406S00001718	-0.228	-0.235	0.058	0.042	0.260	0.532	-0.069	-0.040	0.110	U76189	CDS; EXTL2; EXTL2; Homo sapiens EXTL2 (EXTL2) mRNA, partial cds.
HSAP0406S00001719	0.999	1.030	0.083	0.364	0.356	0.304	1.756	1.756	0.172	NM_001439	CDS; EXTL2; exostoses (multiple)-like 2; Homo sapiens exostoses (multiple)-like 2 (EXTL2), mRNA.
HSAP0406S00001720	0.926	0.958	0.250	0.082	0.094	0.178	1.797	1.747	0.324	NM_133496	CDS; SLC30A7; zinc transporter like 2; Homo sapiens solute carrier family 30 (zinc transporter), member 7 (SLC30A7), mRNA.
HSAP0406S00001721	0.371	0.381	0.131	-0.249	-0.265	0.198	0.108	0.134	0.189	AK000146	CDS; N/A; N/A; Homo sapiens cDNA FLJ20139 fis, clone COL07179.
HSAP0406S00001723	1.564	1.538	0.243	1.011	0.855	0.509	2.216	2.297	0.342	NM_015958	CDS; CGI-30; CGI-30 protein; Homo sapiens CGI-30 protein (CGI-30), mRNA.
HSAP0406S00001724	0.934	0.931	0.111	0.750	0.945	0.468	1.877	1.803	0.294	NM_001400	CDS; EDG1; endothelial differentiation, sphingolipid G-protein-coupled receptor, 1; Homo sapiens endothelial differentiation, sphingolipid G-protein-coupled receptor, 1 (EDG1), mRNA.
HSAP0406S00001725	0.140	0.110	0.215	0.050	0.034	0.136	-0.116	-0.086	0.108	AF395440	CDS; N/A; HEJ1; Homo sapiens HEJ1 mRNA, complete cds.
HSAP0406S00001726	0.371	0.360	0.139	0.113	0.119	0.076	-0.002	0.038	0.145	NM_058170	CDS; OLFM3; olfactomedin 3; Homo sapiens olfactomedin 3 (OLFM3), mRNA.
HSAP0406S00001727	0.341	0.340	0.077	-0.026	0.020	0.203	-0.077	-0.066	0.140	BC028591	CDS; N/A; Unknown (protein for IMAGE:4828732); Homo sapiens, clone IMAGE:4828732, mRNA, partial cds.
HSAP0406S00001728	0.881	0.816	0.235	0.189	0.249	0.252	0.154	0.124	0.077	NM_080629	CDS; COL11A1; alpha 1 type XI collagen isoform B preproprotein; Homo sapiens collagen, type XI, alpha 1 (COL11A1), transcript variant B, mRNA.
HSAP0406S00001729	2.067	2.080	0.243	1.316	0.958	0.861	1.548	1.607	0.211	AB058742	CDS; KIAA1839; KIAA1839 protein; Homo sapiens mRNA for KIAA1839 protein, partial cds.
HSAP0406S00001733	0.199	0.347	0.322	0.100	0.075	0.310	0.107	0.205	0.333	AY129015	CDS; N/A; unknown; Homo sapiens clone FP17889 unknown mRNA.
HSAP0406S00001734	-0.159	-0.122	0.116	0.024	-0.008	0.166	-0.170	-0.163	0.157	NM_020978	CDS; AMY2B; amylase, alpha 2B; pancreatic; Homo sapiens amylase, alpha 2B; pancreatic (AMY2B), mRNA.
HSAP0406S00001735	0.342	0.402	0.182	0.099	0.115	0.106	0.119	0.177	0.148	NM_000699	CDS; AMY2A; amylase, alpha 2A; pancreatic; Homo sapiens amylase, alpha 2A; pancreatic (AMY2A), mRNA.
HSAP0406S00001736	0.329	0.385	0.139	0.047	0.031	0.111	0.227	0.221	0.064	NM_004038	CDS; AMY1A; amylase, alpha 1A; salivary; Homo sapiens amylase, alpha 1A; salivary (AMY1A), mRNA.
HSAP0406S00001737	0.293	0.285	0.110	-0.003	0.025	0.096	0.169	0.209	0.130	NM_004038	CDS; AMY1A; amylase, alpha 1A; salivary; Homo sapiens amylase, alpha 1A; salivary (AMY1A), mRNA.
HSAP0406S00001738	0.287	0.320	0.156	0.015	0.013	0.088	0.175	0.165	0.037	NM_004038	CDS; AMY1A; amylase, alpha 1A; salivary; Homo sapiens amylase, alpha 1A; salivary (AMY1A), mRNA.
HSAP0406S00001739	-0.043	-0.057	0.107	-0.120	-0.066	0.193	0.090	0.113	0.089	BC031278	CDS; N/A; Unknown (protein for IMAGE:5295565); Homo sapiens, clone IMAGE:5295565, mRNA, partial cds.
HSAP0406S00001740	0.989	1.025	0.119	1.201	1.164	0.202	1.378	1.412	0.154	AY043278	CDS; N/A; arginine methyltransferase 6; Homo sapiens arginine methyltransferase 6 mRNA, complete cds.
HSAP0406S00001741	0.769	0.858	0.243	1.133	0.997	0.331	0.977	1.030	0.154	NM_018137	CDS; HRMT1L6; HMT1 hnRNP methyltransferase-like 6; Homo sapiens HMT1 hnRNP methyltransferase-like 6 (S. cerevisiae) (HRMT1L6), mRNA.
HSAP0406S00001742	0.232	0.231	0.048	-0.225	-0.204	0.264	0.355	0.415	0.195	AB023193	CDS; KIAA0976; KIAA0976 protein; Homo sapiens mRNA for KIAA0976 protein, partial cds.
HSAP0406S00001745	0.190	0.278	0.215	-0.053	-0.094	0.150	0.172	0.205	0.192	NM_006113	CDS; VAV3; vav 3 oncogene; Homo sapiens vav 3 oncogene (VAV3), mRNA.
HSAP0406S00001746	0.324	0.335	0.228	0.007	0.025	0.215	0.183	0.215	0.167	BC029377	CDS; SLC25A24; SLC25A24 protein; Homo sapiens solute carrier family 25 (mitochondrial carrier; phosphate carrier), member 24, mRNA (cDNA clone IMAGE:4807443), complete cds.
HSAP0406S00001749	0.341	0.353	0.293	0.072	0.081	0.152	0.054	0.065	0.062	NM_013386	CDS; SLC25A24; solute carrier family 25 member 24 isoform 1; Homo sapiens solute carrier family 25 (mitochondrial carrier; phosphate carrier), member 24 (SLC25A24), transcript variant 1, mRNA.
HSAP0406S00001750	0.535	0.543	0.160	0.003	0.107	0.342	0.400	0.409	0.185	NM_152488	CDS; FLJ32833; hypothetical protein FLJ32833; Homo sapiens hypothetical protein FLJ32833 (FLJ32833), mRNA.
HSAP0406S00001751	0.240	0.240	0.068	0.007	0.096	0.304	0.185	0.214	0.162	BC043522	CDS; N/A; Similar to hypothetical protein DKFZp434D177; Homo sapiens, Similar to hypothetical protein DKFZp434D177, clone IMAGE:5166539, mRNA, partial cds.
HSAP0406S00001752	0.282	0.303	0.064	0.136	0.127	0.162	0.612	0.648	0.139	NM_144584	CDS; FLJ30525; hypothetical protein FLJ30525; Homo sapiens hypothetical protein FLJ30525 (FLJ30525), mRNA.
HSAP0406S00001753	2.103	2.114	0.429	1.215	1.261	0.586	2.172	2.168	0.300	NM_018061	CDS; FLJ10330; hypothetical protein FLJ10330; Homo sapiens hypothetical protein FLJ10330 (FLJ10330), mRNA.
HSAP0406S00001754	-0.112	-0.042	0.273	-0.125	-0.072	0.181	0.226	0.243	0.041	AY211915	CDS; N/A; sarcoma antigen NY-SAR-27; Homo sapiens sarcoma antigen NY-SAR-27 mRNA, partial cds.
HSAP0406S00001755	0.050	0.130	0.246	0.141	0.091	0.198	0.087	0.137	0.154	BC057762	CDS; FLJ35838; FLJ35838 protein; Homo sapiens hypothetical protein FLJ35838, mRNA (cDNA clone IMAGE:5269001), partial cds.
HSAP0406S00001757	1.464	1.473	0.134	1.157	1.133	0.377	1.645	1.638	0.156	BC028028	CDS; STXBP3; STXBP3 protein; Homo sapiens syntaxin binding protein 3, mRNA (cDNA clone IMAGE:5219755), partial cds.
HSAP0406S00001758	1.334	1.362	0.174	1.086	1.081	0.210	1.766	1.727	0.422	NM_007269	CDS; STXBP3; syntaxin binding protein 3; Homo sapiens syntaxin binding protein 3 (STXBP3), mRNA.
HSAP0406S00001759	0.222	0.274	0.243	-0.031	0.007	0.258	0.117	0.105	0.049	AK095517	CDS; N/A; N/A; Homo sapiens cDNA FLJ38198 fis, clone FCBBF1000374.
HSAP0406S00001760	0.417	0.445	0.072	-0.124	-0.045	0.200	0.237	0.248	0.062	AY312144	CDS; N/A; spermatogenesis-related protein 7; Homo sapiens spermatogenesis-related protein 7 mRNA, complete cds.
HSAP0406S00001761	0.313	0.339	0.300	0.043	0.177	0.400	1.014	0.878	0.320	NM_013296	CDS; GPSM2; G-protein signalling modulator 2 (AGS3-like, C. elegans); Homo sapiens G-protein signalling modulator 2 (AGS3-like, C. elegans) (GPSM2), mRNA.
HSAP0406S00001763	0.030	0.028	0.083	0.053	0.012	0.225	-0.088	-0.071	0.108	AB018304	CDS; KIAA0761; KIAA0761 protein; Homo sapiens mRNA for KIAA0761 protein, partial cds.
HSAP0406S00001764	0.510	0.456	0.123	0.143	0.137	0.124	0.754	0.724	0.110	NM_014969	CDS; KIAA0893; KIAA0893 protein; Homo sapiens KIAA0893 protein (KIAA0893), mRNA.
HSAP0406S00001766	1.710	1.800	0.288	1.286	1.360	0.447	2.217	2.330	0.299	X84003	CDS; TAFII18; PolII transcription factor TFIID; H.sapiens TAFII18 mRNA for transcription factor TFIID.
HSAP0406S00001767	1.727	1.738	0.216	1.880	1.670	0.475	2.105	2.113	0.194	BC066918	CDS; AD-020; protein x 013; Homo sapiens protein x 013, mRNA (cDNA clone MGC:87138 IMAGE:4826492), complete cds.
HSAP0406S00001770	0.705	0.753	0.184	-0.004	0.027	0.191	0.144	0.169	0.129	AB037745	CDS; KIAA1324; KIAA1324 protein; Homo sapiens mRNA for KIAA1324 protein, partial cds.
HSAP0406S00001773	0.430	0.434	0.140	-0.146	-0.065	0.292	0.264	0.279	0.050	AK093718	CDS; N/A; N/A; Homo sapiens cDNA FLJ36399 fis, clone THYMU2009658, weakly similar to SERYL-TRNA SYNTHETASE (EC 6.1.1.11).
HSAP0406S00001774	0.577	0.572	0.089	-0.188	-0.115	0.220	0.318	0.331	0.075	NM_001408	CDS; CELSR2; cadherin EGF LAG seven-pass G-type receptor 2; Homo sapiens cadherin, EGF LAG seven-pass G-type receptor 2 (flamingo homolog, Drosophila) (CELSR2), mRNA.
HSAP0406S00001777	1.128	1.187	0.237	0.768	0.699	0.246	1.786	1.870	0.295	AF447874	CDS; FP3214; unknown; Homo sapiens FP3214 mRNA, complete cds.
HSAP0406S00001779	0.481	0.754	0.725	0.059	0.220	0.674	0.075	0.457	1.005	NM_002959	CDS; SORT1; sortilin 1 preproprotein; Homo sapiens sortilin 1 (SORT1), mRNA.
HSAP0406S00001780	1.701	1.805	0.292	1.267	1.068	0.669	2.976	2.952	0.087	NM_002790	CDS; PSMA5; proteasome alpha 5 subunit; Homo sapiens proteasome (prosome, macropain) subunit, alpha type, 5 (PSMA5), mRNA.
HSAP0406S00001781	0.332	0.336	0.093	-0.127	-0.007	0.357	0.707	0.703	0.038	NM_001006603	CDS; MG29; mitsugumin 29; Homo sapiens mitsugumin 29 (MG29), mRNA.
HSAP0406S00001783	0.763	0.831	0.351	-0.012	0.198	0.435	1.076	1.043	0.091	AK090460	CDS; FLJ00381; FLJ00381 protein; Homo sapiens mRNA for FLJ00381 protein.
HSAP0406S00001786	0.271	0.310	0.142	-0.090	-0.036	0.264	0.655	0.733	0.252	AK128798	CDS; N/A; N/A; Homo sapiens cDNA FLJ45666 fis, clone CTONG3001605, weakly similar to Homo sapiens tumor suppressor 101F6 (101F6).
HSAP0406S00001787	0.596	0.615	0.208	-0.267	-0.260	0.147	0.492	0.472	0.109	AB032989	CDS; KIAA1163; KIAA1163 protein; Homo sapiens mRNA for KIAA1163 protein, partial cds.
HSAP0406S00001788	0.104	0.088	0.183	-0.088	-0.092	0.162	0.189	0.203	0.062	BC040879	CDS; KIAA1163; KIAA1163 protein; Homo sapiens amphoterin-induced gene, mRNA (cDNA clone MGC:50479 IMAGE:5725643), complete cds.
HSAP0406S00001789	0.313	0.370	0.261	0.083	0.176	0.213	0.512	0.466	0.158	NM_031936	CDS; GPR61; G protein-coupled receptor 61; Homo sapiens G protein-coupled receptor 61 (GPR61), mRNA.
HSAP0406S00001790	1.141	1.109	0.172	0.785	0.840	0.415	2.801	2.644	0.386	NM_006496	CDS; GNAI3; guanine nucleotide binding protein (G protein), alpha inhibiting activity polypeptide 3; Homo sapiens guanine nucleotide binding protein (G protein), alpha inhibiting activity polypeptide 3 (GNAI3), mRNA.
HSAP0406S00001791	0.057	0.031	0.144	-0.412	-0.389	0.138	0.224	0.237	0.401	NM_005272	CDS; GNAT2; guanine nucleotide binding protein, alpha transducing activity polypeptide 2; Homo sapiens guanine nucleotide binding protein (G protein), alpha transducing activity polypeptide 2 (GNAT2), mRNA.
HSAP0406S00001793	0.400	0.407	0.348	0.130	0.163	0.238	0.366	0.379	0.210	NM_004037	CDS; AMPD2; adenosine monophosphate deaminase 2 (isoform L); Homo sapiens adenosine monophosphate deaminase 2 (isoform L) (AMPD2), mRNA.
HSAP0406S00001794	0.889	1.055	0.373	0.866	0.894	0.376	1.373	1.405	0.270	NM_000850	CDS; GSTM4; glutathione S-transferase M4 isoform 1; Homo sapiens glutathione S-transferase M4 (GSTM4), transcript variant 1, mRNA.
HSAP0406S00001795	0.234	0.265	0.156	-0.029	0.009	0.150	0.349	0.353	0.033	NM_000848	CDS; GSTM2; glutathione S-transferase M2; Homo sapiens glutathione S-transferase M2 (muscle) (GSTM2), mRNA.
HSAP0406S00001796	0.965	1.074	0.327	0.700	0.597	0.514	1.453	1.468	0.208	NM_000561	CDS; GSTM1; glutathione S-transferase M1 isoform 1; Homo sapiens glutathione S-transferase M1 (GSTM1), transcript variant 1, mRNA.
HSAP0406S00001797	0.521	0.521	?	-0.011	0.036	0.103	-0.295	-0.295	?	AK126628	CDS; N/A; N/A; Homo sapiens cDNA FLJ44667 fis, clone BRACE3004887.
HSAP0406S00001800	0.446	0.441	0.108	0.082	0.039	0.183	0.434	0.426	0.060	AK127250	CDS; N/A; N/A; Homo sapiens cDNA FLJ45317 fis, clone BRHIP3005673, highly similar to Glutathione S-transferase Mu 5 (EC 2.5.1.18).
HSAP0406S00001801	0.437	0.488	0.210	-0.167	-0.164	0.107	0.276	0.273	0.105	BC030253	CDS; GSTM3; GSTM3 protein; Homo sapiens glutathione S-transferase M3 (brain), mRNA (cDNA clone IMAGE:5112380), complete cds.
HSAP0406S00001802	0.176	0.256	0.239	0.010	-0.088	0.215	0.246	0.351	0.263	NM_000849	CDS; GSTM3; glutathione S-transferase M3; Homo sapiens glutathione S-transferase M3 (brain) (GSTM3), mRNA.
HSAP0406S00001803	0.488	0.517	0.123	0.035	0.033	0.221	0.206	0.206	0.109	NM_139053	CDS; EPS8L3; epidermal growth factor receptor pathway substrate 8-like protein 3 isoform a; Homo sapiens EPS8-like 3 (EPS8L3), transcript variant 1, mRNA.
HSAP0406S00001804	0.205	0.277	0.406	0.049	0.007	0.104	0.318	0.415	0.283	M37435	CDS; CSF1; N/A; Human macrophage-specific colony-stimulating factor (CSF-1) mRNA, complete cds.
HSAP0406S00001806	0.802	0.761	0.185	0.448	0.423	0.396	1.512	1.519	0.239	NM_006621	CDS; AHCYL1; S-adenosylhomocysteine hydrolase-like 1; Homo sapiens S-adenosylhomocysteine hydrolase-like 1 (AHCYL1), mRNA.
HSAP0406S00001811	0.192	0.187	0.181	0.052	0.036	0.186	-0.021	-0.010	0.124	AF090905	CDS; N/A; PRO0233; Homo sapiens clone HQ0233 PRO0233 mRNA, complete cds.
HSAP0406S00001814	0.552	0.552	0.042	-0.007	0.124	0.270	0.535	0.497	0.139	NM_033088	CDS; FAM40A; family with sequence similarity 40, member A; Homo sapiens family with sequence similarity 40, member A (FAM40A), mRNA.
HSAP0406S00001817	0.936	0.919	0.353	0.248	0.293	0.230	0.146	0.146	0.094	AK125944	CDS; N/A; N/A; Homo sapiens cDNA FLJ43956 fis, clone TESTI4015681.
HSAP0406S00001818	0.264	0.294	0.176	-0.105	-0.033	0.264	0.152	0.150	0.093	NM_006492	CDS; ALX3; aristaless-like homeobox 3; Homo sapiens aristaless-like homeobox 3 (ALX3), mRNA.
HSAP0406S00001819	0.427	0.430	0.105	-0.519	-0.449	0.233	0.793	0.787	0.184	NM_203412	CDS; LOC164153; similar to RIKEN cDNA 4930522D07; Homo sapiens similar to RIKEN cDNA 4930522D07 (LOC164153), mRNA.
HSAP0406S00001820	0.601	0.678	0.290	-0.184	-0.053	0.226	0.702	0.699	0.088	AK124875	CDS; N/A; N/A; Homo sapiens cDNA FLJ42885 fis, clone BRHIP3007586.
HSAP0406S00001821	0.104	0.180	0.173	-0.053	0.010	0.226	0.225	0.207	0.090	NM_004978	CDS; KCNC4; Shaw-related voltage-gated potassium channel protein 4 isoform a; Homo sapiens potassium voltage-gated channel, Shaw-related subfamily, member 4 (KCNC4), transcript variant 1, mRNA.
HSAP0406S00001822	1.246	1.305	0.139	1.095	1.120	0.345	2.576	2.687	0.326	NM_022768	CDS; RBM15; RNA binding motif protein 15; Homo sapiens RNA binding motif protein 15 (RBM15), mRNA.
HSAP0406S00001825	0.122	0.176	0.263	0.101	0.146	0.142	0.133	0.125	0.203	AF118066	CDS; N/A; PRO1575; Homo sapiens PRO1575 mRNA, complete cds.
HSAP0406S00001826	0.400	0.400	0.301	-0.018	0.093	0.262	0.354	0.336	0.190	NM_004696	CDS; SLC16A4; solute carrier family 16, member 4; Homo sapiens solute carrier family 16 (monocarboxylic acid transporters), member 4 (SLC16A4), mRNA.
HSAP0406S00001827	1.127	1.220	0.260	1.109	1.095	0.448	1.541	1.800	0.749	BC062619	CDS; HBXIP; hepatitis B virus x-interacting protein; Homo sapiens hepatitis B virus x interacting protein, mRNA (cDNA clone MGC:71071 IMAGE:5190406), complete cds.
HSAP0406S00001829	0.531	0.586	0.140	0.034	0.042	0.175	0.306	0.345	0.170	AY358683	CDS; N/A; EG-VEGF; Homo sapiens clone DNA60621 EG-VEGF (UNQ600) mRNA, complete cds.
HSAP0406S00001830	0.440	0.498	0.129	0.162	0.153	0.220	0.172	0.184	0.081	NM_005549	CDS; KCNA10; potassium voltage-gated channel, shaker-related subfamily, member 10; Homo sapiens potassium voltage-gated channel, shaker-related subfamily, member 10 (KCNA10), mRNA.
HSAP0406S00001831	0.033	0.052	0.089	0.036	-0.013	0.188	0.357	0.331	0.222	NM_004974	CDS; KCNA2; potassium voltage-gated channel, shaker-related subfamily, member 2; Homo sapiens potassium voltage-gated channel, shaker-related subfamily, member 2 (KCNA2), mRNA.
HSAP0406S00001832	0.234	0.268	0.234	-0.128	-0.082	0.158	0.244	0.281	0.134	NM_002232	CDS; KCNA3; potassium voltage-gated channel, shaker-related subfamily, member 3; Homo sapiens potassium voltage-gated channel, shaker-related subfamily, member 3 (KCNA3), mRNA.
HSAP0406S00001833	0.097	0.120	0.157	-0.071	-0.161	0.233	0.171	0.155	0.107	BC064595	CDS; N/A; Unknown (protein for IMAGE:5755761); Homo sapiens cDNA clone IMAGE:5755761, partial cds.
HSAP0406S00001834	2.454	2.495	0.160	2.115	1.974	0.493	2.888	2.935	0.174	NM_000560	CDS; CD53; CD53 antigen; Homo sapiens CD53 antigen (CD53), mRNA.
HSAP0406S00001838	1.746	1.812	0.346	1.549	1.608	0.338	2.381	2.457	0.217	NM_018372	CDS; RIF1; receptor-interacting factor 1; Homo sapiens receptor-interacting factor 1 (RIF1), mRNA.
HSAP0406S00001839	-0.058	-0.051	0.115	0.061	0.076	0.217	0.084	0.039	0.118	NM_178454	CDS; MGC54289; hypothetical protein MGC54289; Homo sapiens hypothetical protein MGC54289 (MGC54289), mRNA.
HSAP0406S00001842	0.916	0.932	0.271	0.823	0.805	0.271	1.829	1.905	0.293	BC032610	CDS; CEPT1; CEPT1 protein; Homo sapiens choline/ethanolaminephosphotransferase, mRNA (cDNA clone MGC:45223 IMAGE:5554219), complete cds.
HSAP0406S00001844	1.181	1.471	0.674	0.753	0.786	0.509	1.640	1.851	0.732	AL713773	CDS; DKFZp667I053; hypothetical protein; Homo sapiens mRNA; cDNA DKFZp667I053 (from clone DKFZp667I053).
HSAP0406S00001848	0.279	0.301	0.158	0.204	0.179	0.125	0.379	0.408	0.256	U58515	CDS; HUMTCHIT; chitinase; Human chitinase (HUMTCHIT) mRNA, exon 1b form, partial cds.
HSAP0406S00001849	-0.219	-0.213	0.105	0.158	0.182	0.199	-0.241	-0.258	0.105	AF290004	CDS; N/A; acidic mammalian chitinase precursor; Homo sapiens acidic mammalian chitinase precursor, mRNA, complete cds.
HSAP0406S00001851	0.744	0.774	0.119	0.374	0.328	0.200	1.327	1.263	0.221	AK074433	CDS; N/A; N/A; Homo sapiens cDNA FLJ23853 fis, clone LNG03776.
HSAP0406S00001853	0.200	0.232	0.090	-0.395	-0.343	0.252	0.172	0.388	0.621	NM_002557	CDS; OVGP1; oviductal glycoprotein 1, 120kDa (mucin 9, oviductin); Homo sapiens oviductal glycoprotein 1, 120kDa (mucin 9, oviductin) (OVGP1), mRNA.
HSAP0406S00001854	1.104	1.096	0.208	0.566	0.576	0.270	2.922	2.863	0.301	NM_024102	CDS; MEP50; MEP50 protein; Homo sapiens MEP50 protein (MEP50), mRNA.
HSAP0406S00001855	0.586	0.626	0.160	0.291	0.346	0.277	2.207	2.153	0.433	NM_001688	CDS; ATP5F1; ATP synthase, H+ transporting, mitochondrial F0 complex, subunit b isoform 1 precursor; Homo sapiens ATP synthase, H+ transporting, mitochondrial F0 complex, subunit b, isoform 1 (ATP5F1), nuclear gene encoding mitochondrial protein, transcri
HSAP0406S00001856	0.308	0.448	0.505	-0.228	-0.158	0.181	0.035	0.052	0.203	NM_174896	CDS; MGC24133; hypothetical protein MGC24133; Homo sapiens hypothetical protein MGC24133 (MGC24133), mRNA.
HSAP0406S00001858	0.379	0.331	0.190	0.229	0.195	0.132	0.192	0.219	0.103	BC064411	CDS; AD026; AD026 protein; Homo sapiens AD026 protein, mRNA (cDNA clone MGC:70933 IMAGE:5744223), complete cds.
HSAP0406S00001859	0.758	0.722	0.162	-0.144	-0.096	0.240	0.269	0.257	0.067	NM_000677	CDS; ADORA3; adenosine A3 receptor; Homo sapiens adenosine A3 receptor (ADORA3), mRNA.
HSAP0406S00001860	0.552	0.534	0.045	-0.025	-0.002	0.229	0.543	0.545	0.146	NM_002884	CDS; RAP1A; RAP1A, member of RAS oncogene family; Homo sapiens RAP1A, member of RAS oncogene family (RAP1A), mRNA.
HSAP0406S00001861	0.053	0.086	0.151	0.052	0.013	0.207	0.427	0.451	0.135	NM_019099	CDS; LOC55924; hypothetical protein LOC55924 isoform 1; Homo sapiens hypothetical protein LOC55924 (LOC55924), transcript variant 1, mRNA.
HSAP0406S00001864	0.134	0.136	0.094	0.081	0.147	0.214	0.078	0.072	0.038	AL133598	CDS; DKFZp434H052; hypothetical protein; Homo sapiens mRNA; cDNA DKFZp434H052 (from clone DKFZp434H052).
HSAP0406S00001865	0.260	0.235	0.124	-0.043	0.088	0.224	0.074	0.074	0.082	AY007146	CDS; N/A; N/A; Homo sapiens clone CDABP0082 mRNA sequence.
HSAP0406S00001866	0.168	0.190	0.060	-0.078	-0.076	0.158	0.269	0.288	0.200	AF120491	CDS; KCND3; Sha1-related potassium channel Kv4.3; Homo sapiens Sha1-related potassium channel Kv4.3 (KCND3) mRNA, long splice variant, complete cds.
HSAP0406S00001867	0.600	0.586	0.151	0.178	0.312	0.371	1.053	1.002	0.331	AK092791	CDS; N/A; N/A; Homo sapiens cDNA FLJ35472 fis, clone SMINT2007062.
HSAP0406S00001868	0.538	0.538	0.091	0.282	0.337	0.390	0.973	1.020	0.247	NM_018704	CDS; DKFZp547A023; hypothetical protein DKFZp547A023; Homo sapiens hypothetical protein DKFZp547A023 (DKFZp547A023), mRNA.
HSAP0406S00001869	0.362	0.418	0.191	-0.120	-0.043	0.273	-0.153	-0.086	0.156	NM_006088	CDS; TUBB2; tubulin, beta, 2; Homo sapiens tubulin, beta, 2 (TUBB2), mRNA.
HSAP0406S00001870	0.403	0.418	0.058	0.055	0.086	0.129	0.600	0.610	0.049	AL359565	CDS; DKFZp547A023; hypothetical protein; Homo sapiens mRNA; cDNA DKFZp547A023 (from clone DKFZp547A023).
HSAP0406S00001871	0.981	1.004	0.089	0.727	0.714	0.267	1.774	1.750	0.134	NM_004185	CDS; WNT2B; wingless-type MMTV integration site family, member 2B isoform WNT-2B1; Homo sapiens wingless-type MMTV integration site family, member 2B (WNT2B), transcript variant WNT-2B1, mRNA.
HSAP0406S00001876	2.431	2.431	0.415	1.382	1.603	0.411	2.653	2.695	0.281	NM_198328	CDS; ST7L; suppression of tumorigenicity 7-like isoform 5; Homo sapiens suppression of tumorigenicity 7 like (ST7L), transcript variant 6, mRNA.
HSAP0406S00001878	2.002	2.038	0.177	1.475	1.554	0.311	2.686	2.704	0.168	BC000144	CDS; CAPZA1; CAPZA1 protein; Homo sapiens capping protein (actin filament) muscle Z-line, alpha 1, mRNA (cDNA clone MGC:5240 IMAGE:3047937), complete cds.
HSAP0406S00001879	0.841	1.116	0.607	0.663	0.709	0.309	1.130	1.135	0.398	AK074174	CDS; FLJ00247; FLJ00247 protein; Homo sapiens mRNA for FLJ00247 protein.
HSAP0406S00001883	0.136	0.251	0.294	-0.124	-0.062	0.162	0.524	0.539	0.056	NM_175744	CDS; RHOC; ras homolog gene family, member C; Homo sapiens ras homolog gene family, member C (RHOC), mRNA.
HSAP0406S00001884	0.521	0.532	0.206	0.249	0.233	0.195	0.884	1.011	0.357	NM_005167	CDS; PPP2CZ; protein phosphatase 2a, catalytic subunit, zeta isoform; Homo sapiens protein phosphatase 2a, catalytic subunit, zeta isoform (PPP2CZ), mRNA.
HSAP0406S00001886	0.798	0.878	0.309	-0.144	-0.009	0.514	0.229	0.213	0.147	NM_001004440	CDS; TAFA3; TAFA3 protein isoform 2; Homo sapiens TAFA3 protein (TAFA3), transcript variant 2, mRNA.
HSAP0406S00001887	1.063	1.052	0.237	0.327	0.345	0.078	1.505	1.523	0.160	NM_207399	CDS; FLJ36116; FLJ36116 protein; Homo sapiens FLJ36116 protein (FLJ36116), mRNA.
HSAP0406S00001888	0.184	0.241	0.152	0.147	0.127	0.180	0.262	0.273	0.049	AJ277796	CDS; AFARP1; N/A; Homo sapiens mRNA for hypothetical protein (AFARP1 gene).
HSAP0406S00001889	1.017	1.243	0.573	0.847	0.893	0.686	1.672	1.730	0.353	NM_003051	CDS; SLC16A1; solute carrier family 16, member 1; Homo sapiens solute carrier family 16 (monocarboxylic acid transporters), member 1 (SLC16A1), mRNA.
HSAP0406S00001890	0.635	0.645	0.223	0.437	0.462	0.292	2.283	2.200	0.350	NM_014813	CDS; LRIG2; leucine-rich repeats and immunoglobulin-like domains 2; Homo sapiens leucine-rich repeats and immunoglobulin-like domains 2 (LRIG2), mRNA.
HSAP0406S00001892	0.330	0.328	0.032	0.029	0.041	0.163	0.008	0.046	0.170	AB046854	CDS; KIAA1634; KIAA1634 protein; Homo sapiens mRNA for KIAA1634 protein, partial cds.
HSAP0406S00001895	0.453	0.458	0.121	0.176	0.239	0.357	0.975	0.975	0.188	NM_006608	CDS; PHTF1; putative homeodomain transcription factor 1; Homo sapiens putative homeodomain transcription factor 1 (PHTF1), mRNA.
HSAP0406S00001898	1.390	1.375	0.185	1.120	1.084	0.245	2.012	2.009	0.172	NM_018364	CDS; RSBN1; round spermatid basic protein 1; Homo sapiens round spermatid basic protein 1 (RSBN1), mRNA.
HSAP0406S00001900	1.128	1.221	0.343	0.563	0.739	0.436	1.685	1.678	0.470	NM_015967	CDS; PTPN22; lymphoid-specific protein tyrosine phosphatase isoform 1; Homo sapiens protein tyrosine phosphatase, non-receptor type 22 (lymphoid) (PTPN22), transcript variant 1, mRNA.
HSAP0406S00001901	0.874	0.877	0.038	0.331	0.393	0.173	2.742	2.752	0.170	NM_006594	CDS; AP4B1; adaptor-related protein complex 4, beta 1 subunit; Homo sapiens adaptor-related protein complex 4, beta 1 subunit (AP4B1), mRNA.
HSAP0406S00001902	0.953	0.980	0.143	0.436	0.507	0.200	3.002	2.865	0.406	NM_022836	CDS; DCLRE1B; DNA cross-link repair 1B (PSO2 homolog, S. cerevisiae); Homo sapiens DNA cross-link repair 1B (PSO2 homolog, S. cerevisiae) (DCLRE1B), mRNA.
HSAP0406S00001904	0.753	0.766	0.077	0.454	0.400	0.265	1.166	1.177	0.204	NM_198268	CDS; HIPK1; homeodomain-interacting protein kinase 1 isoform 1; Homo sapiens homeodomain interacting protein kinase 1 (HIPK1), transcript variant 1, mRNA.
HSAP0406S00001909	0.229	0.231	0.067	-0.218	-0.221	0.227	0.135	0.166	0.173	AK075544	CDS; N/A; N/A; Homo sapiens cDNA PSEC0244 fis, clone NT2RP3000638.
HSAP0406S00001910	0.166	0.175	0.044	0.131	0.179	0.250	0.191	0.221	0.112	NM_205848	CDS; SYT6; synaptotagmin VI; Homo sapiens synaptotagmin VI (SYT6), mRNA.
HSAP0406S00001912	1.116	1.070	0.172	0.723	0.761	0.328	1.337	1.319	0.536	NM_015906	CDS; TRIM33; tripartite motif-containing 33 protein; Homo sapiens tripartite motif-containing 33 (TRIM33), transcript variant alpha, mRNA.
HSAP0406S00001914	0.230	0.268	0.162	-0.109	-0.085	0.148	0.052	0.115	0.192	BC063894	CDS; FLJ37099; FLJ37099 protein; Homo sapiens FLJ37099 protein, mRNA (cDNA clone MGC:75543 IMAGE:30389241), complete cds.
HSAP0406S00001915	-0.153	-0.140	0.132	0.173	0.149	0.168	0.442	0.450	0.093	NM_000036	CDS; AMPD1; adenosine monophosphate deaminase 1 (isoform M); Homo sapiens adenosine monophosphate deaminase 1 (isoform M) (AMPD1), mRNA.
HSAP0406S00001916	0.319	0.262	0.255	0.128	0.155	0.267	0.431	0.427	0.106	X02751	CDS; N/A; N/A; Human N-ras mRNA and flanking regions.
HSAP0406S00001921	2.773	2.768	0.153	2.466	2.264	0.824	2.904	2.914	0.112	AB020692	CDS; KIAA0885; KIAA0885 protein; Homo sapiens mRNA for KIAA0885 protein, partial cds.
HSAP0406S00001922	1.912	1.876	0.146	1.510	1.395	0.429	2.804	2.793	0.136	NM_025073	CDS; FLJ21168; hypothetical protein FLJ21168; Homo sapiens hypothetical protein FLJ21168 (FLJ21168), mRNA.
HSAP0406S00001923	0.171	0.192	0.156	-0.183	-0.175	0.112	-0.047	-0.046	0.021	NM_003176	CDS; SYCP1; synaptonemal complex protein 1; Homo sapiens synaptonemal complex protein 1 (SYCP1), mRNA.
HSAP0406S00001924	-0.091	-0.079	0.044	-0.339	-0.325	0.257	-0.053	-0.063	0.033	NM_000549	CDS; TSHB; thyroid stimulating hormone, beta precursor; Homo sapiens thyroid stimulating hormone, beta (TSHB), mRNA.
HSAP0406S00001925	0.114	0.183	0.273	-0.109	-0.067	0.159	0.080	0.050	0.083	NM_005725	CDS; TSPAN-2; tetraspan 2; Homo sapiens tetraspan 2 (TSPAN-2), mRNA.
HSAP0406S00001926	0.439	0.381	0.178	-0.182	-0.123	0.264	-0.111	-0.089	0.052	NM_002506	CDS; NGFB; nerve growth factor, beta polypeptide; Homo sapiens nerve growth factor, beta polypeptide (NGFB), mRNA.
HSAP0406S00001928	0.251	0.257	0.167	-0.021	-0.007	0.161	0.023	0.067	0.103	NM_138959	CDS; VANGL1; vang-like 1; Homo sapiens vang-like 1 (van gogh, Drosophila) (VANGL1), mRNA.
HSAP0406S00001929	0.364	0.369	0.132	0.274	0.286	0.089	0.233	0.262	0.133	BC000907	CDS; VANGL1; vang-like 1; Homo sapiens vang-like 1 (van gogh, Drosophila), mRNA (cDNA clone IMAGE:2984856), complete cds.
HSAP0406S00001930	0.555	0.570	0.047	0.202	0.208	0.211	0.169	0.241	0.175	BC022288	CDS; CASQ2; cardiac calsequestrin 2; Homo sapiens calsequestrin 2 (cardiac muscle), mRNA (cDNA clone MGC:22461 IMAGE:4289141), complete cds.
HSAP0406S00001931	0.230	0.319	0.238	0.232	0.426	0.418	0.188	0.181	0.072	NM_005599	CDS; NHLH2; nescient helix loop helix 2; Homo sapiens nescient helix loop helix 2 (NHLH2), mRNA.
HSAP0406S00001933	0.776	0.718	0.148	0.341	0.267	0.249	0.829	0.822	0.187	NM_018420	CDS; SLC22A15; solute carrier family 22 (organic cation transporter), member 15; Homo sapiens solute carrier family 22 (organic cation transporter), member 15 (SLC22A15), mRNA.
HSAP0406S00001935	0.405	0.417	0.030	0.466	0.524	0.321	1.545	1.548	0.146	NM_152367	CDS; FLJ38716; hypothetical protein FLJ38716; Homo sapiens hypothetical protein FLJ38716 (FLJ38716), mRNA.
HSAP0406S00001936	0.468	0.565	0.281	-0.059	0.060	0.457	0.412	0.850	1.080	NM_000701	CDS; ATP1A1; Na+/K+ -ATPase alpha 1 subunit isoform a proprotein; Homo sapiens ATPase, Na+/K+ transporting, alpha 1 polypeptide (ATP1A1), transcript variant 1, mRNA.
HSAP0406S00001941	0.226	0.229	0.084	0.176	0.184	0.125	0.797	0.757	0.200	NM_001779	CDS; CD58; CD58 antigen, (lymphocyte function-associated antigen 3); Homo sapiens CD58 antigen, (lymphocyte function-associated antigen 3) (CD58), mRNA.
HSAP0406S00001944	0.097	0.210	0.333	0.001	0.066	0.174	0.152	0.144	0.059	AB007935	CDS; KIAA0466; KIAA0466 protein; Homo sapiens mRNA for KIAA0466 protein, partial cds.
HSAP0406S00001945	0.191	0.180	0.173	-0.077	-0.080	0.208	0.175	0.183	0.032	NM_001767	CDS; CD2; CD2 antigen (p50), sheep red blood cell receptor; Homo sapiens CD2 antigen (p50), sheep red blood cell receptor (CD2), mRNA.
HSAP0406S00001946	0.550	0.533	0.054	0.250	0.290	0.229	1.151	1.171	0.174	AK127925	CDS; N/A; N/A; Homo sapiens cDNA FLJ46032 fis, clone SPLEN2031004.
HSAP0406S00001947	0.217	0.321	0.262	-0.045	0.061	0.287	0.175	0.199	0.135	NM_020440	CDS; PTGFRN; prostaglandin F2 receptor negative regulator; Homo sapiens prostaglandin F2 receptor negative regulator (PTGFRN), mRNA.
HSAP0406S00001949	0.075	0.081	0.069	0.493	0.474	0.169	1.549	1.666	0.277	NM_004258	CDS; IGSF2; immunoglobulin superfamily, member 2; Homo sapiens immunoglobulin superfamily, member 2 (IGSF2), mRNA.
HSAP0406S00001950	2.167	2.208	0.125	1.594	1.519	0.321	3.334	3.240	0.197	NM_003594	CDS; TTF2; transcription termination factor, RNA polymerase II; Homo sapiens transcription termination factor, RNA polymerase II (TTF2), mRNA.
HSAP0406S00001951	0.084	0.196	0.325	0.279	0.135	0.259	0.514	0.489	0.070	NM_025188	CDS; TRIM45; tripartite motif-containing 45; Homo sapiens tripartite motif-containing 45 (TRIM45), mRNA.
HSAP0406S00001953	0.521	0.485	0.184	-0.072	-0.081	0.161	0.317	0.353	0.118	NM_024626	CDS; B7-H4; immune costimulatory protein B7-H4; Homo sapiens immune costimulatory protein B7-H4 (B7-H4), mRNA.
HSAP0406S00001954	0.323	0.388	0.224	0.232	0.299	0.365	0.643	0.629	0.048	NM_006699	CDS; MAN1A2; mannosidase, alpha, class 1A, member 2; Homo sapiens mannosidase, alpha, class 1A, member 2 (MAN1A2), mRNA.
HSAP0406S00001956	0.607	0.621	0.216	0.080	0.097	0.240	0.385	0.415	0.118	NM_017709	CDS; FAM46C; FLJ20202 protein; Homo sapiens family with sequence similarity 46, member C (FAM46C), mRNA.
HSAP0406S00001957	0.785	0.811	0.153	0.322	0.269	0.238	1.525	1.540	0.364	NM_017686	CDS; GDAP2; ganglioside induced differentiation associated protein 2; Homo sapiens ganglioside induced differentiation associated protein 2 (GDAP2), mRNA.
HSAP0406S00001958	0.367	0.368	0.074	0.239	0.235	0.146	1.482	1.470	0.051	NM_006784	CDS; WDR3; WD repeat-containing protein 3; Homo sapiens WD repeat domain 3 (WDR3), mRNA.
HSAP0406S00001960	0.144	0.193	0.137	0.095	0.141	0.311	0.084	0.098	0.090	NM_206996	CDS; PF6; projection protein PF6; Homo sapiens projection protein PF6 (PF6), mRNA.
HSAP0406S00001961	0.594	0.584	0.170	-0.176	-0.181	0.161	-0.220	-0.227	0.059	AK096396	CDS; N/A; N/A; Homo sapiens cDNA FLJ39077 fis, clone NT2RP7017795, highly similar to TBX15 PROTEIN.
HSAP0406S00001963	2.810	2.888	0.291	2.435	2.320	0.456	2.922	2.958	0.132	NM_201263	CDS; WARS2; mitochondrial tryptophanyl tRNA synthetase 2 isoform 2 precursor; Homo sapiens tryptophanyl tRNA synthetase 2 (mitochondrial) (WARS2), nuclear gene encoding mitochondrial protein, transcript variant 2, mRNA.
HSAP0406S00001964	2.281	2.325	0.174	1.762	1.807	0.634	2.534	2.660	0.269	BC034623	CDS; N/A; Unknown (protein for IMAGE:4837603); Homo sapiens, clone IMAGE:4837603, mRNA, partial cds.
HSAP0406S00001965	0.249	0.354	0.234	0.041	0.108	0.129	0.511	0.640	0.320	NM_001005783	CDS; HAO2; hydroxyacid oxidase 2; Homo sapiens hydroxyacid oxidase 2 (long chain) (HAO2), transcript variant 2, mRNA.
HSAP0406S00001966	0.271	0.275	0.032	-0.055	-0.065	0.139	0.255	0.258	0.195	BC038419	CDS; HSD3B2; hydroxy-delta-5-steroid dehydrogenase, 3 beta- and steroid delta-isomerase 2; Homo sapiens hydroxy-delta-5-steroid dehydrogenase, 3 beta- and steroid delta-isomerase 2, mRNA (cDNA clone MGC:34587 IMAGE:5167092), complete cds.
HSAP0406S00001967	0.269	0.249	0.102	0.072	0.097	0.156	-0.077	-0.106	0.080	NM_000862	CDS; HSD3B1; hydroxy-delta-5-steroid dehydrogenase, 3 beta- and steroid delta-isomerase 1; Homo sapiens hydroxy-delta-5-steroid dehydrogenase, 3 beta- and steroid delta-isomerase 1 (HSD3B1), mRNA.
HSAP0406S00001968	0.281	0.287	0.134	-0.223	-0.190	0.092	0.395	0.411	0.199	AF252254	CDS; N/A; 3-beta-hydroxysteroid dehydrogenase; Homo sapiens tissue-type heart 3-beta-hydroxysteroid dehydrogenase mRNA, partial cds.
HSAP0406S00001969	0.152	0.149	0.101	0.181	0.157	0.102	-0.056	-0.092	0.112	BC015390	CDS; N/A; Unknown (protein for IMAGE:4403366); Homo sapiens, clone IMAGE:4403366, mRNA, partial cds.
HSAP0406S00001970	-0.031	0.049	0.202	-0.134	-0.067	0.163	0.154	0.139	0.140	BC007260	CDS; MGC45731; MGC45731 protein; Homo sapiens hypothetical protein MGC45731, mRNA (cDNA clone IMAGE:3050496), partial cds.
HSAP0406S00001971	1.165	1.186	0.052	0.643	0.555	0.279	1.276	1.371	0.242	NM_006623	CDS; PHGDH; phosphoglycerate dehydrogenase; Homo sapiens phosphoglycerate dehydrogenase (PHGDH), mRNA.
HSAP0406S00001975	0.406	0.407	0.057	-0.109	-0.073	0.211	0.329	0.329	0.037	NM_005518	CDS; HMGCS2; 3-hydroxy-3-methylglutaryl-Coenzyme A synthase 2 (mitochondrial); Homo sapiens 3-hydroxy-3-methylglutaryl-Coenzyme A synthase 2 (mitochondrial) (HMGCS2), mRNA.
HSAP0406S00001976	1.057	1.079	0.191	0.285	0.293	0.206	0.343	0.387	0.226	AY126670	CDS; N/A; REG-like protein; Homo sapiens REG-like protein mRNA, complete cds; alternatively spliced.
HSAP0406S00001977	0.078	0.158	0.182	0.036	0.078	0.152	0.228	0.236	0.054	NM_021794	CDS; ADAM30; a disintegrin and metalloproteinase domain 30 preproprotein; Homo sapiens a disintegrin and metalloproteinase domain 30 (ADAM30), mRNA.
HSAP0406S00001978	0.067	0.073	0.197	-0.019	-0.090	0.245	0.273	0.276	0.054	AL133036	CDS; DKFZp434N181; hypothetical protein; Homo sapiens mRNA; cDNA DKFZp434N181 (from clone DKFZp434N181).
HSAP0406S00001980	0.302	0.288	0.152	0.197	0.192	0.069	0.070	0.069	0.070	AK127414	CDS; N/A; N/A; Homo sapiens cDNA FLJ45506 fis, clone BRTHA2020695.
HSAP0406S00001982	1.135	1.133	0.074	0.592	0.719	0.315	2.154	2.183	0.208	NM_024408	CDS; NOTCH2; notch 2 preproprotein; Homo sapiens Notch homolog 2 (Drosophila) (NOTCH2), mRNA.
HSAP0406S00001983	0.118	0.129	0.044	0.072	0.127	0.114	-0.074	-0.059	0.054	BC034024	CDS; N/A; Unknown (protein for MGC:23787); Homo sapiens cDNA clone MGC:23787 IMAGE:4249212, complete cds.
HSAP0406S00001984	1.708	1.721	0.115	1.161	1.365	0.490	3.162	3.184	0.088	AK124556	CDS; N/A; N/A; Homo sapiens cDNA FLJ42565 fis, clone BRACE3007472.
HSAP0406S00001985	1.851	1.823	0.236	1.374	1.390	0.477	3.340	3.330	0.037	BC046199	CDS; MGC57827; MGC57827 protein; Homo sapiens Similar to RIKEN cDNA 2700049P18 gene, mRNA (cDNA clone MGC:57827 IMAGE:6064384), complete cds.
HSAP0406S00001986	0.233	0.290	0.154	0.099	0.121	0.141	0.234	0.246	0.066	L03419	CDS; N/A; Fc gamma receptor I; Human Fc-gamma receptor I B1 mRNA, complete cds.
HSAP0406S00001987	0.303	0.255	0.119	0.063	0.065	0.072	0.128	0.158	0.134	NM_178230	CDS; COAS2; cyclophilin-LC; Homo sapiens cyclophilin-LC (COAS2), mRNA.
HSAP0406S00001988	0.382	0.452	0.177	-0.063	-0.051	0.040	0.231	0.237	0.015	AF345651	CDS; COAS3; COAS3; Homo sapiens COAS3 (COAS3) mRNA, complete cds.
HSAP0406S00001989	0.333	0.336	0.056	-0.056	-0.002	0.117	0.313	0.331	0.127	BC063642	CDS; N/A; Unknown (protein for MGC:75440); Homo sapiens cDNA clone MGC:75440 IMAGE:4746110, complete cds.
HSAP0406S00001998	0.146	0.154	0.077	0.213	0.240	0.125	-0.145	-0.127	0.054	AK024925	CDS; N/A; N/A; Homo sapiens cDNA: FLJ21272 fis, clone COL01753.
HSAP0406S00001999	0.281	0.263	0.072	-0.191	-0.157	0.182	0.229	0.232	0.028	NM_014644	CDS; PDE4DIP; phosphodiesterase 4D interacting protein isoform 1; Homo sapiens phosphodiesterase 4D interacting protein (myomegalin) (PDE4DIP), transcript variant 1, mRNA.
HSAP0406S00002004	1.504	1.483	0.079	1.676	1.629	0.307	2.214	2.223	0.080	NM_004892	CDS; SEC22L1; vesicle trafficking protein sec22b; Homo sapiens SEC22 vesicle trafficking protein-like 1 (S. cerevisiae) (SEC22L1), mRNA.
HSAP0406S00002007	1.154	1.154	0.156	0.526	0.651	0.334	1.956	1.976	0.104	AK098372	CDS; N/A; N/A; Homo sapiens cDNA FLJ25506 fis, clone CBR05185.
HSAP0406S00002008	1.182	1.201	0.115	0.526	0.647	0.352	2.076	2.066	0.096	AK075065	CDS; N/A; N/A; Homo sapiens cDNA FLJ90584 fis, clone PLACE1000740, moderately similar to Mus musculus (Notch2) mRNA.
HSAP0406S00002010	0.190	0.194	0.076	0.187	0.212	0.107	0.120	0.115	0.032	AK127414	CDS; N/A; N/A; Homo sapiens cDNA FLJ45506 fis, clone BRTHA2020695.
HSAP0406S00002015	0.154	0.186	0.142	0.035	0.040	0.105	0.387	0.394	0.019	AB033071	CDS; KIAA1245; KIAA1245 protein; Homo sapiens mRNA for KIAA1245 protein, partial cds.
HSAP0406S00002019	0.285	0.291	0.064	0.076	0.119	0.111	0.170	0.203	0.101	AF380582	CDS; N/A; AG8; Homo sapiens AG8 mRNA, partial cds.
HSAP0406S00002037	0.360	0.372	0.051	0.279	0.312	0.120	0.208	0.284	0.228	AF380582	CDS; N/A; AG8; Homo sapiens AG8 mRNA, partial cds.
HSAP0406S00002044	0.288	0.277	0.078	0.246	0.261	0.200	0.139	0.219	0.166	AF380582	CDS; N/A; AG8; Homo sapiens AG8 mRNA, partial cds.
HSAP0406S00002049	0.311	0.321	0.051	0.522	0.491	0.189	0.688	0.757	0.234	AF379632	CDS; N/A; AG4; Homo sapiens AG4 mRNA, partial cds.
HSAP0406S00002051	0.136	0.230	0.192	0.194	0.188	0.242	-0.020	-0.008	0.072	NM_213653	CDS; HFE2; hemojuvelin isoform a; Homo sapiens hemochromatosis type 2 (juvenile) (HFE2), transcript variant a, mRNA.
HSAP0406S00002053	1.589	1.607	0.285	1.120	1.177	0.573	2.766	2.725	0.405	NM_006472	CDS; TXNIP; thioredoxin interacting protein; Homo sapiens thioredoxin interacting protein (TXNIP), mRNA.
HSAP0406S00002054	1.891	1.856	0.151	1.109	1.121	0.381	2.655	2.539	0.348	NM_032305	CDS; MGC3200; hypothetical protein MGC3200; Homo sapiens hypothetical protein MGC3200 (MGC3200), mRNA.
HSAP0406S00002055	0.822	0.822	0.389	0.490	0.599	0.278	1.728	1.840	0.266	NM_153713	CDS; MGC46719; hypothetical protein MGC46719; Homo sapiens hypothetical protein MGC46719 (MGC46719), mRNA.
HSAP0406S00002056	3.105	3.095	0.142	2.788	2.642	0.500	3.941	3.925	0.138	NM_005105	CDS; RBM8A; RNA binding motif protein 8A; Homo sapiens RNA binding motif protein 8A (RBM8A), mRNA.
HSAP0406S00002058	0.624	0.617	0.027	0.140	0.154	0.133	1.651	1.656	0.107	NM_206994	CDS; GNRHR2; gonadotropin-releasing hormone receptor 2 isoform 2; Homo sapiens gonadotropin-releasing hormone (type 2) receptor 2 (GNRHR2), transcript variant 2, mRNA.
HSAP0406S00002059	0.477	0.515	0.161	0.118	0.160	0.207	1.499	1.614	0.370	NM_003846	CDS; PEX11B; peroxisomal biogenesis factor 11B; Homo sapiens peroxisomal biogenesis factor 11B (PEX11B), mRNA.
HSAP0406S00002060	0.214	0.203	0.125	0.059	0.068	0.126	0.221	0.317	0.332	NM_003637	CDS; ITGA10; integrin, alpha 10 precursor; Homo sapiens integrin, alpha 10 (ITGA10), mRNA.
HSAP0406S00002061	0.155	0.196	0.235	0.147	0.170	0.223	0.906	0.908	0.106	NM_144698	CDS; FLJ25124; hypothetical protein FLJ25124; Homo sapiens hypothetical protein FLJ25124 (FLJ25124), mRNA.
HSAP0406S00002063	0.181	0.195	0.154	0.003	0.009	0.129	1.362	1.395	0.300	NM_006099	CDS; PIAS3; protein inhibitor of activated STAT, 3; Homo sapiens protein inhibitor of activated STAT, 3 (PIAS3), mRNA.
HSAP0406S00002065	1.059	1.061	0.077	0.806	0.736	0.517	1.159	1.198	0.123	NM_006468	CDS; POLR3C; polymerase (RNA) III (DNA directed) polypeptide C (62kD); Homo sapiens polymerase (RNA) III (DNA directed) polypeptide C (62kD) (POLR3C), mRNA.
HSAP0406S00002066	1.094	1.166	0.206	0.523	0.596	0.454	1.341	1.370	0.108	NM_014455	CDS; ZNF364; Rabring 7; Homo sapiens zinc finger protein 364 (ZNF364), mRNA.
HSAP0406S00002067	0.064	0.084	0.050	0.122	0.175	0.121	0.256	0.253	0.120	AF119902	CDS; N/A; PRO2832; Homo sapiens PRO2832 mRNA, complete cds.
HSAP0406S00002069	0.218	0.266	0.114	-0.026	0.049	0.259	1.094	1.077	0.246	AK128370	CDS; N/A; N/A; Homo sapiens cDNA FLJ46513 fis, clone THYMU3032032, weakly similar to Natural killer cell receptor BY55 precursor.
HSAP0406S00002070	0.253	0.265	0.067	0.021	0.066	0.189	0.154	0.170	0.061	NM_002614	CDS; PDZK1; PDZ domain containing 1; Homo sapiens PDZ domain containing 1 (PDZK1), mRNA.
HSAP0406S00002071	-0.109	-0.103	0.095	0.007	0.120	0.180	-0.257	-0.227	0.088	AF151035	CDS; N/A; HSPC201; Homo sapiens HSPC201 mRNA, complete cds.
HSAP0406S00002072	-0.197	-0.192	0.059	0.188	0.169	0.222	-0.021	-0.039	0.148	AF151035	CDS; N/A; HSPC201; Homo sapiens HSPC201 mRNA, complete cds.
HSAP0406S00002078	1.316	1.295	0.301	0.605	0.734	0.343	1.514	1.667	0.339	AL832622	CDS; DKFZp451B1418; hypothetical protein; Homo sapiens mRNA; cDNA DKFZp451B1418 (from clone DKFZp451B1418); complete cds.
HSAP0406S00002079	0.433	0.404	0.076	-0.016	-0.006	0.119	0.117	0.151	0.085	BC063642	CDS; N/A; Unknown (protein for MGC:75440); Homo sapiens cDNA clone MGC:75440 IMAGE:4746110, complete cds.
HSAP0406S00002080	0.562	0.574	0.109	0.110	0.145	0.171	0.236	0.241	0.140	AK128227	CDS; N/A; N/A; Homo sapiens cDNA FLJ46360 fis, clone TESTI4049863.
HSAP0406S00002081	0.411	0.428	0.082	0.282	0.297	0.119	0.214	0.379	0.373	AF131738	CDS; N/A; Unknown; Homo sapiens clone 24976 mRNA sequence, partial cds.
HSAP0406S00002082	0.476	0.517	0.219	0.385	0.352	0.247	0.546	0.582	0.114	NM_005399	CDS; PRKAB2; AMP-activated protein kinase beta 2 non-catalytic subunit; Homo sapiens protein kinase, AMP-activated, beta 2 non-catalytic subunit (PRKAB2), mRNA.
HSAP0406S00002083	-0.075	-0.091	0.086	-0.192	-0.067	0.204	0.113	0.132	0.080	NM_001461	CDS; FMO5; flavin containing monooxygenase 5; Homo sapiens flavin containing monooxygenase 5 (FMO5), mRNA.
HSAP0406S00002084	0.454	0.451	0.171	0.312	0.386	0.340	0.786	0.705	0.255	NM_004284	CDS; CHD1L; chromodomain helicase DNA binding protein 1-like; Homo sapiens chromodomain helicase DNA binding protein 1-like (CHD1L), mRNA.
HSAP0406S00002091	0.954	0.956	0.279	0.795	0.732	0.306	1.650	1.646	0.081	NM_004326	CDS; BCL9; B-cell CLL/lymphoma 9; Homo sapiens B-cell CLL/lymphoma 9 (BCL9), mRNA.
HSAP0406S00002092	0.174	0.147	0.108	0.208	0.200	0.140	1.179	1.204	0.131	NM_016361	CDS; ACP6; acid phosphatase 6, lysophosphatidic; Homo sapiens acid phosphatase 6, lysophosphatidic (ACP6), mRNA.
HSAP0406S00002093	-0.033	0.015	0.124	0.133	0.229	0.185	0.138	0.155	0.106	NM_005266	CDS; GJA5; gap junction protein, alpha 5; Homo sapiens gap junction protein, alpha 5, 40kDa (connexin 40) (GJA5), transcript variant A, mRNA.
HSAP0406S00002094	0.111	0.160	0.182	0.116	0.204	0.281	0.461	0.491	0.165	NM_005267	CDS; GJA8; gap junction protein, alpha 8, 50kDa (connexin 50); Homo sapiens gap junction protein, alpha 8, 50kDa (connexin 50) (GJA8), mRNA.
HSAP0406S00002096	1.544	1.577	0.362	0.832	0.743	0.518	2.645	2.636	0.143	BC067816	CDS; GPR89; GPR89 protein; Homo sapiens G protein-coupled receptor 89, mRNA (cDNA clone MGC:87324 IMAGE:5295014), complete cds.
HSAP0406S00002098	1.000	0.967	0.105	0.471	0.497	0.359	1.922	1.946	0.123	NM_207400	CDS; FLJ39739; FLJ39739 protein; Homo sapiens FLJ39739 protein (FLJ39739), mRNA.
HSAP0406S00002099	0.139	0.224	0.178	0.052	0.086	0.085	0.209	0.239	0.148	NM_178230	CDS; COAS2; cyclophilin-LC; Homo sapiens cyclophilin-LC (COAS2), mRNA.
HSAP0406S00002107	0.397	0.406	0.050	-0.059	-0.062	0.103	0.397	0.421	0.160	NM_015383	CDS; DJ328E19.C1.1; hypothetical protein DJ328E19.C1.1; Homo sapiens hypothetical protein DJ328E19.C1.1 (DJ328E19.C1.1), mRNA.
HSAP0406S00002108	0.287	0.309	0.061	0.282	0.205	0.234	0.067	0.064	0.028	NM_173638	CDS; MGC8902; hypothetical protein MGC8902; Homo sapiens hypothetical protein MGC8902 (MGC8902), mRNA.
HSAP0406S00002114	0.338	0.390	0.147	-0.007	0.070	0.160	0.442	0.442	0.027	BC034418	CDS; FLJ20719; FLJ20719 protein; Homo sapiens hypothetical protein FLJ20719, mRNA (cDNA clone MGC:34369 IMAGE:3896523), complete cds.
HSAP0406S00002117	0.334	0.376	0.132	-0.040	-0.036	0.103	0.137	0.169	0.070	AK095105	CDS; N/A; N/A; Homo sapiens cDNA FLJ37786 fis, clone BRHIP2028480.
HSAP0406S00002118	0.284	0.290	0.022	0.188	0.190	0.087	0.250	0.274	0.061	AK124550	CDS; N/A; N/A; Homo sapiens cDNA FLJ42559 fis, clone BRACE3006226.
HSAP0406S00002119	0.207	0.227	0.067	-0.239	-0.205	0.127	0.493	0.451	0.125	AK123662	CDS; N/A; N/A; Homo sapiens cDNA FLJ41668 fis, clone FEBRA2028477.
HSAP0406S00002120	0.182	0.237	0.137	0.050	0.049	0.094	0.283	0.317	0.107	AK130282	CDS; N/A; N/A; Homo sapiens cDNA FLJ26772 fis, clone PRS03245.
HSAP0406S00002121	0.192	0.150	0.105	0.066	0.079	0.074	0.357	0.346	0.048	L03419	CDS; N/A; Fc gamma receptor I; Human Fc-gamma receptor I B1 mRNA, complete cds.
HSAP0406S00002122	0.282	0.288	0.085	0.048	0.052	0.119	0.197	0.210	0.077	NM_178230	CDS; COAS2; cyclophilin-LC; Homo sapiens cyclophilin-LC (COAS2), mRNA.
HSAP0406S00002123	0.413	0.431	0.162	-0.140	-0.101	0.119	0.337	0.319	0.065	AK123662	CDS; N/A; N/A; Homo sapiens cDNA FLJ41668 fis, clone FEBRA2028477.
HSAP0406S00002124	0.262	0.244	0.117	0.006	0.077	0.193	0.376	0.363	0.062	AK130282	CDS; N/A; N/A; Homo sapiens cDNA FLJ26772 fis, clone PRS03245.
HSAP0406S00002125	-0.021	-0.008	0.051	0.001	0.063	0.151	0.383	0.417	0.159	NM_000566	CDS; FCGR1A; Fc fragment of IgG, high affinity Ia, receptor for (CD64); Homo sapiens Fc fragment of IgG, high affinity Ia, receptor for (CD64) (FCGR1A), mRNA.
HSAP0406S00002126	0.502	0.513	0.155	-0.306	-0.315	0.068	0.351	0.363	0.133	AK092418	CDS; N/A; N/A; Homo sapiens cDNA FLJ35099 fis, clone PLACE6006287.
HSAP0406S00002127	3.213	3.196	0.251	2.978	2.730	1.059	3.368	3.259	0.388	NM_003548	CDS; HIST2H4; histone 2, H4; Homo sapiens histone 2, H4 (HIST2H4), mRNA.
HSAP0406S00002128	3.612	3.429	0.445	2.201	2.641	0.768	3.547	3.572	0.093	BC015544	CDS; N/A; histone gene complex 1; Homo sapiens, histone gene complex 1, clone MGC:9629 IMAGE:3913365, mRNA, complete cds.
HSAP0406S00002129	3.680	3.511	0.506	2.395	2.182	1.422	3.894	3.690	0.549	NM_003516	CDS; HIST2H2AA; H2A histone family, member O; Homo sapiens histone 2, H2aa (HIST2H2AA), mRNA.
HSAP0406S00002130	3.309	3.264	0.646	2.382	2.023	1.268	3.193	3.249	0.873	BC001629	CDS; HIST2H2AA; H2A histone family, member O; Homo sapiens histone 2, H2aa, mRNA (cDNA clone MGC:2238 IMAGE:3536984), complete cds.
HSAP0406S00002131	3.415	3.448	0.222	2.401	2.054	1.469	3.590	3.559	0.755	BC001629	CDS; HIST2H2AA; H2A histone family, member O; Homo sapiens histone 2, H2aa, mRNA (cDNA clone MGC:2238 IMAGE:3536984), complete cds.
HSAP0406S00002132	3.070	3.119	0.826	1.621	1.713	1.552	3.207	3.204	0.901	NM_003516	CDS; HIST2H2AA; H2A histone family, member O; Homo sapiens histone 2, H2aa (HIST2H2AA), mRNA.
HSAP0406S00002133	3.639	3.554	0.220	2.152	2.632	0.725	3.536	3.524	0.258	BC015544	CDS; N/A; histone gene complex 1; Homo sapiens, histone gene complex 1, clone MGC:9629 IMAGE:3913365, mRNA, complete cds.
HSAP0406S00002134	3.479	3.340	0.421	2.841	2.648	1.045	3.291	3.277	0.403	NM_003548	CDS; HIST2H4; histone 2, H4; Homo sapiens histone 2, H4 (HIST2H4), mRNA.
HSAP0406S00002135	3.862	3.897	0.307	3.314	3.333	0.620	3.874	3.817	0.289	M60756	CDS; H2B.1; histone H2B.1; Human histone H2B.1 mRNA, 3' end.
HSAP0406S00002136	3.823	3.816	0.143	3.638	3.369	0.613	3.483	3.605	0.360	NM_003528	CDS; HIST2H2BE; H2B histone family, member Q; Homo sapiens histone 2, H2be (HIST2H2BE), mRNA.
HSAP0406S00002137	3.602	3.630	0.154	3.506	3.341	0.602	3.433	3.579	0.457	BC005827	source; N/A; N/A; Homo sapiens histone 2, H2be, mRNA (cDNA clone IMAGE:2989788), with apparent retained intron.
HSAP0406S00002138	3.857	3.876	0.130	3.483	3.395	0.766	3.860	3.857	0.169	NM_003517	CDS; HIST2H2AC; H2A histone family, member Q; Homo sapiens histone 2, H2ac (HIST2H2AC), mRNA.
HSAP0406S00002139	3.903	3.797	0.227	3.668	3.356	0.639	3.547	3.660	0.336	NM_175065	CDS; HIST2H2AB; histone H2A; Homo sapiens histone 2, H2ab (HIST2H2AB), mRNA.
HSAP0406S00002140	0.833	0.828	0.149	0.455	0.585	0.329	1.682	1.677	0.077	BC063405	CDS; N/A; Unknown (protein for MGC:75015); Homo sapiens cDNA clone MGC:75015 IMAGE:5190565, complete cds.
HSAP0406S00002143	0.596	0.594	0.058	-0.160	-0.176	0.182	0.218	0.270	0.206	AB018279	CDS; KIAA0736; KIAA0736 protein; Homo sapiens mRNA for KIAA0736 protein, partial cds.
HSAP0406S00002144	1.492	1.495	0.221	1.042	1.049	0.680	1.749	1.773	0.375	NM_005850	CDS; SF3B4; splicing factor 3b, subunit 4; Homo sapiens splicing factor 3b, subunit 4, 49kDa (SF3B4), mRNA.
HSAP0406S00002147	0.292	0.315	0.151	0.156	0.001	0.401	0.636	0.640	0.236	U78556	CDS; hCRA alpha; cisplatin resistance associated alpha protein; Human cisplatin resistance associated alpha protein (hCRA alpha) mRNA, complete cds.
HSAP0406S00002150	0.234	0.288	0.224	0.016	0.045	0.116	0.264	0.265	0.150	NM_020205	CDS; ZA20D1; zinc finger protein Cezanne; Homo sapiens zinc finger, A20 domain containing 1 (ZA20D1), mRNA.
HSAP0406S00002151	1.242	1.223	0.128	0.942	0.848	0.369	2.403	2.401	0.291	BC028382	CDS; VPS45A; vacuolar protein sorting 45A; Homo sapiens vacuolar protein sorting 45A (yeast), mRNA (cDNA clone MGC:33071 IMAGE:4818323), complete cds.
HSAP0406S00002153	0.383	0.354	0.189	0.113	0.159	0.178	1.059	1.063	0.158	NM_016274	CDS; CKIP-1; CK2 interacting protein 1; HQ0024c protein; Homo sapiens CK2 interacting protein 1; HQ0024c protein (CKIP-1), mRNA.
HSAP0406S00002155	2.727	2.802	0.224	2.570	2.187	0.780	3.473	3.462	0.142	NM_030920	CDS; ANP32E; acidic (leucine-rich) nuclear phosphoprotein 32 family, member E; Homo sapiens acidic (leucine-rich) nuclear phosphoprotein 32 family, member E (ANP32E), mRNA.
HSAP0406S00002156	0.527	0.549	0.159	0.123	0.112	0.316	0.645	0.647	0.049	NM_012113	CDS; CA14; carbonic anhydrase XIV precursor; Homo sapiens carbonic anhydrase XIV (CA14), mRNA.
HSAP0406S00002157	1.387	1.316	0.198	0.607	0.537	0.315	1.805	1.899	0.339	AY358951	CDS; N/A; GAAV579; Homo sapiens clone DNA59625 GAAV579 (UNQ579) mRNA, complete cds.
HSAP0406S00002158	0.748	0.875	0.372	0.540	0.467	0.368	1.605	1.603	0.126	NM_024579	CDS; FLJ23221; hypothetical protein FLJ23221; Homo sapiens hypothetical protein FLJ23221 (FLJ23221), mRNA.
HSAP0406S00002160	0.623	0.664	0.114	-0.088	-0.090	0.266	0.252	0.240	0.116	AK098755	CDS; N/A; N/A; Homo sapiens cDNA FLJ25889 fis, clone CBR03094.
HSAP0406S00002161	1.429	1.457	0.095	0.487	0.797	0.568	1.900	1.873	0.195	U79258	CDS; N/A; unknown; Human clone 23732 mRNA, partial cds.
HSAP0406S00002163	-0.136	-0.136	?	0.049	0.018	0.083	-0.181	-0.181	?	AK058101	CDS; N/A; N/A; Homo sapiens cDNA FLJ25372 fis, clone TST01887.
HSAP0406S00002164	2.283	2.281	0.273	0.968	0.930	0.516	2.303	2.399	0.304	NM_004698	CDS; PRPF3; PRP3 pre-mRNA processing factor 3 homolog; Homo sapiens PRP3 pre-mRNA processing factor 3 homolog (yeast) (PRPF3), mRNA.
HSAP0406S00002168	1.709	1.790	0.256	1.486	1.662	0.481	2.312	2.456	0.329	NM_015203	CDS; KIAA0460; KIAA0460 protein; Homo sapiens KIAA0460 protein (KIAA0460), mRNA.
HSAP0406S00002170	2.128	2.114	0.092	1.244	1.321	0.263	2.818	2.852	0.125	BC007824	CDS; FLJ12528; FLJ12528 protein; Homo sapiens threonyl-tRNA synthetase, mRNA (cDNA clone IMAGE:2821973), partial cds.
HSAP0406S00002173	0.442	0.540	0.202	-0.047	-0.038	0.155	0.203	0.253	0.147	NM_004425	CDS; ECM1; extracellular matrix protein 1 isoform 1 precursor; Homo sapiens extracellular matrix protein 1 (ECM1), transcript variant 1, mRNA.
HSAP0406S00002174	0.076	0.065	0.067	-0.042	-0.039	0.137	0.104	0.118	0.163	BC031319	CDS; N/A; Unknown (protein for IMAGE:5278237); Homo sapiens, clone IMAGE:5278237, mRNA, partial cds.
HSAP0406S00002176	0.100	0.203	0.262	0.126	0.110	0.265	0.160	0.172	0.062	NM_025008	CDS; FLJ13544; hypothetical protein FLJ13544; Homo sapiens hypothetical protein FLJ13544 (FLJ13544), mRNA.
HSAP0406S00002177	0.237	0.212	0.087	0.057	0.047	0.125	0.275	0.271	0.072	NM_019032	CDS; TSRC1; thrombospondin repeat containing 1; Homo sapiens thrombospondin repeat containing 1 (TSRC1), mRNA.
HSAP0406S00002182	0.332	0.290	0.149	0.212	0.341	0.274	1.419	1.480	0.348	AK127688	CDS; N/A; N/A; Homo sapiens cDNA FLJ45786 fis, clone NETRP2008488.
HSAP0406S00002184	2.153	2.123	0.201	2.117	1.732	1.050	2.377	2.381	0.236	NM_021960	CDS; MCL1; myeloid cell leukemia sequence 1 isoform 1; Homo sapiens myeloid cell leukemia sequence 1 (BCL2-related) (MCL1), transcript variant 1, mRNA.
HSAP0406S00002187	2.222	2.212	0.198	1.575	1.538	0.271	3.302	3.288	0.099	NM_207043	CDS; ENSA; endosulfine alpha isoform 2; Homo sapiens endosulfine alpha (ENSA), transcript variant 2, mRNA.
HSAP0406S00002189	0.787	0.781	0.133	0.410	0.489	0.241	2.306	2.387	0.220	NM_018178	CDS; GPP34R; GPP34-related protein; Homo sapiens GPP34-related protein (GPP34R), mRNA.
HSAP0406S00002190	0.308	0.339	0.127	-0.099	-0.083	0.117	-0.151	0.012	0.368	NM_032132	CDS; NOHMA; HORMA domain containing protein; Homo sapiens HORMA domain containing protein (NOHMA), mRNA.
HSAP0406S00002191	1.723	1.778	0.159	1.883	1.717	0.491	1.875	1.878	0.013	NM_004079	CDS; CTSS; cathepsin S preproprotein; Homo sapiens cathepsin S (CTSS), mRNA.
HSAP0406S00002192	0.665	0.667	0.071	-0.218	-0.332	0.209	0.177	0.213	0.113	NM_000396	CDS; CTSK; cathepsin K preproprotein; Homo sapiens cathepsin K (pycnodysostosis) (CTSK), mRNA.
HSAP0406S00002193	0.392	0.453	0.156	0.259	0.352	0.330	1.579	1.464	0.307	NM_001668	CDS; ARNT; aryl hydrocarbon receptor nuclear translocator isoform 1; Homo sapiens aryl hydrocarbon receptor nuclear translocator (ARNT), transcript variant 1, mRNA.
HSAP0406S00002196	1.643	1.656	0.092	1.492	1.375	0.329	1.994	1.993	0.044	NM_012432	CDS; SETDB1; SET domain, bifurcated 1; Homo sapiens SET domain, bifurcated 1 (SETDB1), mRNA.
HSAP0406S00002198	0.361	0.342	0.124	-0.027	-0.001	0.162	-0.095	-0.096	0.024	NM_181746	CDS; LASS2; LAG1 longevity assurance homolog 2 isoform 1; Homo sapiens LAG1 longevity assurance homolog 2 (S. cerevisiae) (LASS2), transcript variant 1, mRNA.
HSAP0406S00002200	0.496	0.497	0.198	-0.078	-0.135	0.188	0.187	0.188	0.132	NM_003568	CDS; ANXA9; annexin A9; Homo sapiens annexin A9 (ANXA9), mRNA.
HSAP0406S00002203	0.476	0.487	0.190	-0.017	0.049	0.149	0.371	0.393	0.155	AB037811	CDS; KIAA1390; KIAA1390 protein; Homo sapiens mRNA for KIAA1390 protein, partial cds.
HSAP0406S00002204	0.472	0.491	0.112	0.053	0.141	0.210	1.662	1.447	0.537	AF051907	CDS; N/A; PRUNE-like protein; Homo sapiens PRUNE-like protein mRNA, complete cds.
HSAP0406S00002209	0.284	0.326	0.151	-0.041	0.045	0.339	-0.137	-0.082	0.226	NM_138278	CDS; BNIPL; BNIP-Salpha; Homo sapiens BCL2/adenovirus E1B 19kD interacting protein like (BNIPL), mRNA.
HSAP0406S00002210	0.262	0.337	0.291	0.018	0.035	0.115	0.485	0.467	0.113	NM_017860	CDS; FLJ20519; hypothetical protein FLJ20519; Homo sapiens hypothetical protein FLJ20519 (FLJ20519), mRNA.
HSAP0406S00002212	0.582	0.678	0.271	0.615	0.648	0.269	1.256	1.400	0.344	NM_020239	CDS; CDC42SE1; CDC42 small effector 1; Homo sapiens CDC42 small effector 1 (CDC42SE1), mRNA.
HSAP0406S00002213	0.872	0.822	0.186	0.555	0.558	0.245	1.257	1.224	0.293	NM_006818	CDS; AF1Q; AF1Q protein; Homo sapiens ALL1-fused gene from chromosome 1q (AF1Q), mRNA.
HSAP0406S00002214	2.585	2.610	0.167	2.304	2.111	0.423	3.039	3.034	0.163	NM_144618	CDS; MGC29891; hypothetical protein MGC29891; Homo sapiens hypothetical protein MGC29891 (MGC29891), mRNA.
HSAP0406S00002215	0.545	0.560	0.106	-0.052	-0.055	0.136	0.054	0.135	0.212	AL122064	CDS; DKFZp434M231; hypothetical protein; Homo sapiens mRNA; cDNA DKFZp434M231 (from clone DKFZp434M231); partial cds.
HSAP0406S00002218	0.518	0.505	0.159	0.061	-0.006	0.217	0.714	0.769	0.252	AB058772	CDS; KIAA1869; KIAA1869 protein; Homo sapiens mRNA for KIAA1869 protein, partial cds.
HSAP0406S00002219	0.239	0.276	0.129	0.011	-0.003	0.148	0.400	0.463	0.151	AF271774	CDS; N/A; TNFIP-iso; Homo sapiens TNFIP-iso mRNA, complete cds.
HSAP0406S00002220	1.322	1.326	0.126	0.450	0.602	0.607	1.880	1.833	0.245	BC031649	CDS; SB145; hypothetical protein SB145; Homo sapiens hypothetical protein SB145, mRNA (cDNA clone MGC:35223 IMAGE:5172124), complete cds.
HSAP0406S00002221	1.246	1.191	0.332	0.344	0.456	0.535	1.687	1.661	0.402	AK056322	CDS; N/A; N/A; Homo sapiens cDNA FLJ31760 fis, clone NT2RI2007729.
HSAP0406S00002224	-0.078	0.008	0.228	0.031	0.063	0.167	0.400	0.434	0.149	AF177173	CDS; TMOD4; tropomodulin 4; Homo sapiens tropomodulin 4 (TMOD4) mRNA, complete cds.
HSAP0406S00002225	1.489	1.508	0.170	1.466	1.635	0.340	1.701	1.743	0.242	NM_005997	CDS; TCFL1; transcription factor-like 1; Homo sapiens transcription factor-like 1 (TCFL1), mRNA.
HSAP0406S00002226	1.662	1.674	0.146	0.892	0.919	0.457	2.346	2.309	0.177	NM_003557	CDS; PIP5K1A; phosphatidylinositol-4-phosphate 5-kinase, type I, alpha; Homo sapiens phosphatidylinositol-4-phosphate 5-kinase, type I, alpha (PIP5K1A), mRNA.
HSAP0406S00002228	1.762	1.769	0.273	1.024	0.992	0.225	2.448	2.454	0.131	NM_153822	CDS; PSMD4; proteasome 26S non-ATPase subunit 4 isoform 2; Homo sapiens proteasome (prosome, macropain) 26S subunit, non-ATPase, 4 (PSMD4), transcript variant 2, mRNA.
HSAP0406S00002229	1.126	1.196	0.239	0.894	1.055	0.337	2.888	2.920	0.267	AB037862	CDS; KIAA1441; KIAA1441 protein; Homo sapiens mRNA for KIAA1441 protein, partial cds.
HSAP0406S00002232	1.668	1.702	0.199	1.331	1.102	0.521	2.215	2.311	0.531	BC040300	CDS; PIK4CB; PIK4CB protein; Homo sapiens phosphatidylinositol 4-kinase, catalytic, beta polypeptide, mRNA (cDNA clone MGC:42391 IMAGE:4821417), complete cds.
HSAP0406S00002235	2.381	2.369	0.075	2.012	1.887	0.707	3.029	3.040	0.104	NM_000449	CDS; RFX5; regulatory factor X, 5; Homo sapiens regulatory factor X, 5 (influences HLA class II expression) (RFX5), mRNA.
HSAP0406S00002236	0.248	0.251	0.101	0.008	0.002	0.105	0.447	0.389	0.172	AK023875	CDS; N/A; N/A; Homo sapiens cDNA FLJ13813 fis, clone THYRO1000358, moderately similar to SELENIUM-BINDING LIVER PROTEIN.
HSAP0406S00002239	2.333	2.379	0.229	1.363	1.535	0.668	2.645	2.695	0.268	BC017486	CDS; PSMB4; proteasome beta 4 subunit; Homo sapiens proteasome (prosome, macropain) subunit, beta type, 4, mRNA (cDNA clone MGC:15934 IMAGE:3536964), complete cds.
HSAP0406S00002240	0.944	1.125	0.401	0.425	0.732	0.575	1.288	1.381	0.510	BX537838	CDS; DKFZp686O0793; hypothetical protein; Homo sapiens mRNA; cDNA DKFZp686O0793 (from clone DKFZp686O0793); complete cds.
HSAP0406S00002241	0.363	0.413	0.221	0.078	0.146	0.210	0.380	0.376	0.145	NM_020770	CDS; CGN; cingulin; Homo sapiens cingulin (CGN), mRNA.
HSAP0406S00002242	0.530	0.514	0.118	-0.109	-0.148	0.161	0.572	0.664	0.279	NM_020127	CDS; TUFT1; tuftelin 1; Homo sapiens tuftelin 1 (TUFT1), mRNA.
HSAP0406S00002243	0.676	0.743	0.267	0.166	0.453	0.597	1.289	1.374	0.565	NM_030918	CDS; SNX27; sorting nexin family member 27; Homo sapiens sorting nexin family member 27 (SNX27), mRNA.
HSAP0406S00002250	0.880	0.929	0.137	-0.449	-0.357	0.185	0.378	0.454	0.251	AK093351	CDS; N/A; N/A; Homo sapiens cDNA FLJ36032 fis, clone TESTI2017069.
HSAP0406S00002252	0.008	0.152	0.337	0.103	0.104	0.205	0.409	0.401	0.198	NM_007185	CDS; TNRC4; trinucleotide repeat containing 4; Homo sapiens trinucleotide repeat containing 4 (TNRC4), mRNA.
HSAP0406S00002254	1.673	1.779	0.352	1.519	1.398	0.504	1.965	1.964	0.224	NM_031420	CDS; MRPL9; mitochondrial ribosomal protein L9; Homo sapiens mitochondrial ribosomal protein L9 (MRPL9), nuclear gene encoding mitochondrial protein, mRNA.
HSAP0406S00002255	0.419	0.433	0.171	0.187	0.167	0.140	0.184	0.168	0.239	NM_016178	CDS; OAZ3; ornithine decarboxylase antizyme 3; Homo sapiens ornithine decarboxylase antizyme 3 (OAZ3), mRNA.
HSAP0406S00002256	0.346	0.370	0.150	0.044	0.072	0.153	1.750	1.724	0.415	AF227192	CDS; TDRKH; tudor and KH domain-containing protein; Homo sapiens tudor and KH domain-containing protein (TDRKH) (TDRKH) mRNA, complete cds.
HSAP0406S00002257	0.520	0.528	0.168	0.001	0.034	0.145	0.448	0.435	0.069	NM_001004432	CDS; LRRN6D; leucine rich repeat neuronal 6D; Homo sapiens leucine rich repeat neuronal 6D (LRRN6D), mRNA.
HSAP0406S00002259	0.353	0.386	0.082	0.032	0.093	0.157	0.427	0.432	0.125	NM_005060	CDS; RORC; RAR-related orphan receptor C isoform a; Homo sapiens RAR-related orphan receptor C (RORC), transcript variant 1, mRNA.
HSAP0406S00002260	0.405	0.415	0.141	0.053	0.107	0.203	0.429	0.432	0.089	NM_182578	CDS; FLJ37964; hypothetical protein FLJ37964; Homo sapiens hypothetical protein FLJ37964 (FLJ37964), mRNA.
HSAP0406S00002261	0.234	0.278	0.129	-0.015	0.008	0.162	0.075	0.083	0.035	AK130716	CDS; N/A; N/A; Homo sapiens cDNA FLJ27206 fis, clone SYN03441.
HSAP0406S00002262	1.441	1.437	0.327	0.829	0.758	0.764	2.662	2.632	0.712	NM_176853	CDS; CTMP; carboxyl-terminal modulator protein isoform b; Homo sapiens C-terminal modulator protein (CTMP), transcript variant 2, mRNA.
HSAP0406S00002263	0.166	0.258	0.232	-0.037	-0.043	0.104	0.111	0.226	0.286	BC015973	CDS; S100A10; S100 calcium-binding protein A10; Homo sapiens S100 calcium binding protein A10 (annexin II ligand, calpactin I, light polypeptide (p11)), mRNA (cDNA clone MGC:23737 IMAGE:4103596), complete cds.
HSAP0406S00002265	0.408	0.468	0.193	-0.047	-0.053	0.082	1.182	1.089	0.245	NM_005620	CDS; S100A11; S100 calcium binding protein A11 (calgizzarin); Homo sapiens S100 calcium binding protein A11 (calgizzarin) (S100A11), mRNA.
HSAP0406S00002266	0.440	0.515	0.208	-0.018	-0.113	0.227	0.332	0.286	0.138	AK096436	CDS; N/A; N/A; Homo sapiens cDNA FLJ39117 fis, clone NTONG2006440, moderately similar to REPETIN.
HSAP0406S00002267	0.703	0.679	0.123	-0.119	-0.123	0.086	0.358	0.347	0.028	AB104446	CDS; N/A; hornerin; Homo sapiens mRNA for hornerin, partial cds.
HSAP0406S00002268	0.441	0.481	0.113	-0.140	-0.126	0.061	0.355	0.352	0.055	M24355	CDS; FLG; N/A; Human filaggrin gene, partial cds.
HSAP0406S00002269	0.400	0.400	0.023	-0.157	-0.173	0.073	0.470	0.450	0.097	M60502	CDS; FLG; profilaggrin; Human profilaggrin mRNA, 3' end.
HSAP0406S00002270	-0.045	-0.015	0.066	0.183	0.205	0.220	0.101	0.086	0.117	M60499	CDS; FLG; profilaggrin; Human profilaggrin mRNA, 5' end.
HSAP0406S00002271	0.485	0.394	0.195	0.190	0.186	0.136	0.307	0.344	0.096	L01090	CDS; FLG; profilaggrin; Human profilaggrin (FLG) gene exons 1-3, 5' end.
HSAP0406S00002272	0.274	0.296	0.054	-0.114	-0.089	0.232	0.130	0.131	0.087	BC030807	CDS; C1orf10; tumor-related protein; Homo sapiens chromosome 1 open reading frame 10, mRNA (cDNA clone MGC:22281 IMAGE:4271624), complete cds.
HSAP0406S00002273	0.233	0.313	0.248	0.180	0.174	0.224	0.103	0.091	0.124	NM_178438	CDS; LCE5A; late cornified envelope 5A; Homo sapiens late cornified envelope 5A (LCE5A), mRNA.
HSAP0406S00002274	0.311	0.291	0.132	0.047	0.084	0.088	0.205	0.195	0.055	NM_019060	CDS; C1orf42; chromosome 1 open reading frame 42; Homo sapiens chromosome 1 open reading frame 42 (C1orf42), mRNA.
HSAP0406S00002275	0.681	0.666	0.094	-0.076	-0.110	0.152	0.393	0.409	0.072	NM_178435	CDS; LCE3E; late cornified envelope 3E; Homo sapiens late cornified envelope 3E (LCE3E), mRNA.
HSAP0406S00002276	0.302	0.309	0.068	-0.106	-0.047	0.143	0.289	0.315	0.110	NM_032563	CDS; LCE3D; late cornified envelope 3D; Homo sapiens late cornified envelope 3D (LCE3D), mRNA.
HSAP0406S00002277	-0.076	-0.057	0.129	-0.108	-0.070	0.191	0.275	0.222	0.153	NM_178434	CDS; LCE3C; late cornified envelope 3C; Homo sapiens late cornified envelope 3C (LCE3C), mRNA.
HSAP0406S00002278	0.399	0.434	0.120	-0.031	-0.008	0.133	0.176	0.186	0.098	NM_178433	CDS; LCE3B; late cornified envelope 3B; Homo sapiens late cornified envelope 3B (LCE3B), mRNA.
HSAP0406S00002279	0.383	0.467	0.242	0.082	0.091	0.169	0.193	0.203	0.153	NM_178431	CDS; LCE3A; late cornified envelope 3A; Homo sapiens late cornified envelope 3A (LCE3A), mRNA.
HSAP0406S00002280	0.107	0.166	0.280	-0.161	-0.209	0.277	0.055	0.025	0.117	AF005082	CDS; xp33; skin-specific protein; Homo sapiens skin-specific protein (xp33) mRNA, partial cds.
HSAP0406S00002281	0.296	0.305	0.091	0.100	0.100	0.181	0.149	0.152	0.073	NM_178430	CDS; LCE2D; late cornified envelope 2D; Homo sapiens late cornified envelope 2D (LCE2D), mRNA.
HSAP0406S00002282	0.337	0.372	0.114	0.017	0.161	0.242	0.293	0.319	0.099	NM_178429	CDS; LCE2C; late cornified envelope 2C; Homo sapiens late cornified envelope 2C (LCE2C), mRNA.
HSAP0406S00002283	0.213	0.304	0.193	0.017	0.012	0.224	0.351	0.363	0.166	NM_014357	CDS; LCE2B; late cornified envelope 2B; Homo sapiens late cornified envelope 2B (LCE2B), mRNA.
HSAP0406S00002284	0.064	0.084	0.084	0.011	0.103	0.191	0.035	0.123	0.258	NM_178428	CDS; LCE2A; late cornified envelope 2A; Homo sapiens late cornified envelope 2A (LCE2A), mRNA.
HSAP0406S00002285	0.114	0.086	0.129	0.070	0.094	0.185	0.025	0.055	0.077	NM_178356	CDS; LCE4A; late cornified envelope 4A; Homo sapiens late cornified envelope 4A (LCE4A), mRNA.
HSAP0406S00002286	0.587	0.671	0.172	0.130	0.148	0.095	0.507	0.503	0.089	AF005081	CDS; xp32; skin-specific protein; Homo sapiens skin-specific protein (xp32) mRNA, partial cds.
HSAP0406S00002287	0.127	0.147	0.141	0.159	0.147	0.177	0.126	0.158	0.115	NM_178354	CDS; LCE1F; late cornified envelope 1F; Homo sapiens late cornified envelope 1F (LCE1F), mRNA.
HSAP0406S00002288	-0.002	0.058	0.137	0.197	0.252	0.211	0.420	0.461	0.094	NM_178353	CDS; LCE1E; late cornified envelope 1E; Homo sapiens late cornified envelope 1E (LCE1E), mRNA.
HSAP0406S00002289	0.308	0.455	0.310	0.165	0.158	0.169	0.311	0.276	0.235	NM_178352	CDS; LCE1D; late cornified envelope 1D; Homo sapiens late cornified envelope 1D (LCE1D), mRNA.
HSAP0406S00002290	0.370	0.395	0.177	0.006	-0.006	0.098	0.345	0.356	0.132	NM_178351	CDS; LCE1C; late cornified envelope 1C; Homo sapiens late cornified envelope 1C (LCE1C), mRNA.
HSAP0406S00002291	0.269	0.293	0.074	0.005	0.087	0.265	0.577	0.571	0.241	NM_178349	CDS; LCE1B; late cornified envelope 1B; Homo sapiens late cornified envelope 1B (LCE1B), mRNA.
HSAP0406S00002292	0.314	0.309	0.071	0.240	0.217	0.151	0.218	0.284	0.176	NM_178348	CDS; LCE1A; late cornified envelope 1A; Homo sapiens late cornified envelope 1A (LCE1A), mRNA.
HSAP0406S00002293	0.215	0.250	0.077	0.399	0.451	0.162	0.494	0.489	0.063	NM_030663	CDS; MCSP; mitochondrial capsule selenoprotein; Homo sapiens mitochondrial capsule selenoprotein (MCSP), nuclear gene encoding mitochondrial protein, mRNA.
HSAP0406S00002294	0.183	0.192	0.060	0.217	0.236	0.204	1.246	1.232	0.271	NM_005547	CDS; IVL; involucrin; Homo sapiens involucrin (IVL), mRNA.
HSAP0406S00002295	0.252	0.285	0.167	0.132	0.198	0.136	0.237	0.319	0.292	NM_173080	CDS; SPRR4; small proline rich protein 4; Homo sapiens small proline rich protein 4 (SPRR4), mRNA.
HSAP0406S00002296	0.755	0.752	0.153	-0.031	0.040	0.311	0.500	0.583	0.235	NM_005987	CDS; SPRR1A; small proline-rich protein 1A; Homo sapiens small proline-rich protein 1A (SPRR1A), mRNA.
HSAP0406S00002297	0.323	0.328	0.110	0.014	0.004	0.144	0.394	0.433	0.116	NM_005416	CDS; SPRR3; small proline-rich protein 3; Homo sapiens small proline-rich protein 3 (SPRR3), mRNA.
HSAP0406S00002298	0.537	0.523	0.142	-0.241	-0.145	0.226	0.155	0.157	0.066	BC056240	CDS; SPRR1B; small proline-rich protein 1B; Homo sapiens small proline-rich protein 1B (cornifin), mRNA (cDNA clone MGC:61901 IMAGE:6494770), complete cds.
HSAP0406S00002299	0.589	0.599	0.078	0.099	0.066	0.155	0.106	0.167	0.158	NM_006945	CDS; SPRR2B; small proline-rich protein 2B; Homo sapiens small proline-rich protein 2B (SPRR2B), mRNA.
HSAP0406S00002300	0.691	0.695	0.156	-0.153	0.008	0.264	0.083	0.203	0.271	NM_005988	CDS; SPRR2A; small proline-rich protein 2A; Homo sapiens small proline-rich protein 2A (SPRR2A), mRNA.
HSAP0406S00002301	0.242	0.245	0.029	0.076	0.098	0.166	-0.003	-0.007	0.037	M20030	CDS; N/A; N/A; Human small proline rich protein (sprII) mRNA, clone 930.
HSAP0406S00002302	-0.089	-0.087	0.099	0.207	0.225	0.100	0.133	0.135	0.121	M21539	CDS; N/A; small proline-rich protein; Human small proline rich protein (sprII) mRNA, clone 1292.
HSAP0406S00002303	0.410	0.439	0.083	0.323	0.291	0.223	0.118	0.132	0.070	AB048287	CDS; N/A; small proline rich protein like protein; Homo sapiens mRNA for small proline rich protein like protein, complete cds.
HSAP0406S00002304	0.375	0.396	0.102	0.251	0.239	0.262	0.964	0.981	0.540	NM_000427	CDS; LOR; loricrin; Homo sapiens loricrin (LOR), mRNA.
HSAP0406S00002305	0.216	0.280	0.164	-0.182	-0.120	0.216	0.091	0.107	0.103	NM_052891	CDS; PGLYRP3; peptidoglycan recognition protein-I-alpha precursor; Homo sapiens peptidoglycan recognition protein 3 (PGLYRP3), mRNA.
HSAP0406S00002306	0.540	0.587	0.148	-0.122	-0.078	0.225	0.724	0.693	0.264	NM_020393	CDS; PGLYRP4; peptidoglycan recognition protein-I-beta precursor; Homo sapiens peptidoglycan recognition protein 4 (PGLYRP4), mRNA.
HSAP0406S00002307	0.693	0.715	0.078	-0.087	0.014	0.286	0.128	0.107	0.105	NM_002965	CDS; S100A9; S100 calcium-binding protein A9; Homo sapiens S100 calcium binding protein A9 (calgranulin B) (S100A9), mRNA.
HSAP0406S00002308	0.241	0.268	0.122	-0.079	-0.065	0.160	0.019	0.030	0.093	NM_005621	CDS; S100A12; S100 calcium-binding protein A12; Homo sapiens S100 calcium binding protein A12 (calgranulin C) (S100A12), mRNA.
HSAP0406S00002309	0.448	0.416	0.109	-0.196	-0.164	0.085	0.141	0.232	0.209	NM_002964	CDS; S100A8; S100 calcium-binding protein A8; Homo sapiens S100 calcium binding protein A8 (calgranulin A) (S100A8), mRNA.
HSAP0406S00002310	0.396	0.434	0.157	-0.082	-0.019	0.171	0.461	0.500	0.120	NM_176823	CDS; S100A7L1; S100 calcium binding protein A7-like 1; Homo sapiens S100 calcium binding protein A7-like 1 (S100A7L1), mRNA.
HSAP0406S00002311	0.441	0.448	0.034	0.036	0.064	0.108	0.503	0.507	0.027	NM_002963	CDS; S100A7; S100 calcium-binding protein A7; Homo sapiens S100 calcium binding protein A7 (psoriasin 1) (S100A7), mRNA.
HSAP0406S00002312	0.285	0.356	0.224	0.042	0.094	0.118	0.780	0.956	0.455	NM_014624	CDS; S100A6; S100 calcium-binding protein A6; Homo sapiens S100 calcium binding protein A6 (calcyclin) (S100A6), mRNA.
HSAP0406S00002313	0.329	0.376	0.138	0.088	0.242	0.345	0.449	0.457	0.092	NM_002962	CDS; S100A5; S100 calcium binding protein A5; Homo sapiens S100 calcium binding protein A5 (S100A5), mRNA.
HSAP0406S00002314	0.400	0.373	0.114	0.126	0.217	0.148	0.379	0.391	0.197	BC016300	CDS; S100A4; S100 calcium-binding protein A4; Homo sapiens S100 calcium binding protein A4 (calcium protein, calvasculin, metastasin, murine placental homolog), transcript variant 1, mRNA (cDNA clone MGC:13315 IMAGE:4247807), complete cds.
HSAP0406S00002315	0.625	0.696	0.174	0.057	0.067	0.111	0.229	0.241	0.046	NM_002960	CDS; S100A3; S100 calcium binding protein A3; Homo sapiens S100 calcium binding protein A3 (S100A3), mRNA.
HSAP0406S00002316	1.124	1.168	0.167	0.698	0.629	0.458	1.656	1.716	0.169	NM_005978	CDS; S100A2; S100 calcium binding protein A2; Homo sapiens S100 calcium binding protein A2 (S100A2), mRNA.
HSAP0406S00002317	0.596	0.563	0.092	0.021	0.009	0.163	0.352	0.375	0.118	BC019099	CDS; S100A16; S100 calcium binding protein A16; Homo sapiens S100 calcium binding protein A16, mRNA (cDNA clone MGC:29661 IMAGE:5013080), complete cds.
HSAP0406S00002318	0.301	0.326	0.189	-0.009	0.031	0.205	0.300	0.310	0.077	NM_020672	CDS; S100A14; S100 calcium binding protein A14; Homo sapiens S100 calcium binding protein A14 (S100A14), mRNA.
HSAP0406S00002319	0.367	0.387	0.118	-0.073	-0.007	0.172	0.583	0.599	0.100	BC000632	CDS; S100A13; S100A13 protein; Homo sapiens S100 calcium binding protein A13, mRNA (cDNA clone MGC:1368 IMAGE:3343203), complete cds.
HSAP0406S00002320	0.334	0.396	0.166	-0.171	-0.118	0.177	0.496	0.518	0.132	NM_006271	CDS; S100A1; S100 calcium binding protein A1; Homo sapiens S100 calcium binding protein A1 (S100A1), mRNA.
HSAP0406S00002321	2.337	2.313	0.357	1.343	1.410	0.539	2.796	2.820	0.311	AF318362	CDS; pp7704; unknown; Homo sapiens pp7704 mRNA, complete cds.
HSAP0406S00002325	0.312	0.351	0.105	0.018	0.098	0.161	0.231	0.265	0.127	AL050260	CDS; DKFZp564E1082; hypothetical protein; Homo sapiens mRNA; cDNA DKFZp564E1082 (from clone DKFZp564E1082).
HSAP0406S00002326	0.683	0.713	0.291	0.146	0.180	0.224	1.461	1.466	0.058	AK024555	CDS; N/A; N/A; Homo sapiens cDNA: FLJ20902 fis, clone ADSE00189.
HSAP0406S00002328	2.469	2.549	0.237	2.211	2.240	0.142	2.844	2.836	0.120	NM_004515	CDS; ILF2; interleukin enhancer binding factor 2; Homo sapiens interleukin enhancer binding factor 2, 45kDa (ILF2), mRNA.
HSAP0406S00002329	0.334	0.381	0.156	0.377	0.358	0.188	0.735	0.734	0.101	NM_000906	CDS; NPR1; natriuretic peptide receptor A/guanylate cyclase A (atrionatriuretic peptide receptor A); Homo sapiens natriuretic peptide receptor A/guanylate cyclase A (atrionatriuretic peptide receptor A) (NPR1), mRNA.
HSAP0406S00002330	0.498	0.537	0.265	0.355	0.442	0.284	1.221	1.245	0.397	BX640950	CDS; DKFZp686J13130; hypothetical protein; Homo sapiens mRNA; cDNA DKFZp686J13130 (from clone DKFZp686J13130); complete cds.
HSAP0406S00002335	0.332	0.348	0.098	-0.151	-0.100	0.294	0.273	0.312	0.163	AK074134	CDS; FLJ00207; FLJ00207 protein; Homo sapiens mRNA for FLJ00207 protein.
HSAP0406S00002339	0.081	0.130	0.134	-0.098	0.010	0.205	-0.019	-0.013	0.081	NM_020699	CDS; P66beta; transcription repressor p66 beta component of the MeCP1 complex; Homo sapiens transcription repressor p66 beta component of the MeCP1 complex (P66beta), mRNA.
HSAP0406S00002340	0.034	-0.007	0.099	-0.063	-0.117	0.274	0.435	0.449	0.096	AB007945	CDS; KIAA0476; KIAA0476 protein; Homo sapiens mRNA for KIAA0476 protein, partial cds.
HSAP0406S00002343	0.419	0.431	0.153	0.191	0.183	0.208	0.635	0.706	0.187	NM_181715	CDS; TORC2; hypothetical protein LOC200186; Homo sapiens transducer of regulated cAMP response element-binding protein (CREB) 2 (TORC2), mRNA.
HSAP0406S00002344	1.985	1.962	0.410	0.679	0.957	0.628	2.398	2.357	0.400	NM_014437	CDS; SLC39A1; solute carrier family 39 (zinc transporter), member 1; Homo sapiens solute carrier family 39 (zinc transporter), member 1 (SLC39A1), mRNA.
HSAP0406S00002345	1.861	1.838	0.070	1.350	1.408	0.232	2.326	2.271	0.262	NM_130898	CDS; CREB3L4; cAMP responsive element binding protein 3-like 4; Homo sapiens cAMP responsive element binding protein 3-like 4 (CREB3L4), mRNA.
HSAP0406S00002347	0.757	0.749	0.245	0.655	0.636	0.396	1.364	1.316	0.288	NM_006694	CDS; JTB; jumping translocation breakpoint; Homo sapiens jumping translocation breakpoint (JTB), mRNA.
HSAP0406S00002348	0.966	0.972	0.117	0.418	0.445	0.360	2.807	2.752	0.293	NM_002870	CDS; RAB13; RAB13, member RAS oncogene family; Homo sapiens RAB13, member RAS oncogene family (RAB13), mRNA.
HSAP0406S00002349	3.552	3.595	0.134	3.436	3.319	0.319	3.223	3.205	0.048	NM_001030	CDS; RPS27; ribosomal protein S27; Homo sapiens ribosomal protein S27 (metallopanstimulin 1) (RPS27), mRNA.
HSAP0406S00002353	0.506	0.530	0.068	0.023	-0.004	0.277	0.068	0.089	0.073	NM_207308	CDS; LOC91181; nuclear pore membrane glycoprotein 210-like; Homo sapiens nuclear pore membrane glycoprotein 210-like (LOC91181), mRNA.
HSAP0406S00002358	1.093	1.106	0.104	0.849	0.910	0.439	1.916	1.995	0.329	NM_153649	CDS; TPM3; tropomyosin 3; Homo sapiens tropomyosin 3 (TPM3), mRNA.
HSAP0406S00002362	1.047	1.014	0.209	1.021	0.959	0.326	1.870	1.906	0.479	BC000152	CDS; C1orf43; C1orf43 protein; Homo sapiens chromosome 1 open reading frame 43, mRNA (cDNA clone MGC:5332 IMAGE:2901006), complete cds.
HSAP0406S00002363	0.379	0.344	0.169	0.039	0.074	0.228	0.194	0.183	0.090	NM_014847	CDS; UBAP2L; ubiquitin associated protein 2-like; Homo sapiens ubiquitin associated protein 2-like (UBAP2L), mRNA.
HSAP0406S00002366	1.929	1.969	0.122	1.684	1.483	0.503	2.810	2.924	0.253	BC005240	CDS; HAX1; HS1 binding protein; Homo sapiens HS1 binding protein, mRNA (cDNA clone MGC:12268 IMAGE:3931805), complete cds.
HSAP0406S00002367	0.070	0.223	0.325	0.094	0.069	0.158	0.424	0.423	0.030	AF159174	CDS; N/A; small intestine aquaporin; Homo sapiens small intestine aquaporin mRNA, complete cds.
HSAP0406S00002369	0.419	0.435	0.145	0.293	0.349	0.190	0.320	0.396	0.199	AB032963	CDS; KIAA1137; KIAA1137 protein; Homo sapiens mRNA for KIAA1137 protein, partial cds.
HSAP0406S00002371	0.396	0.415	0.164	0.182	0.232	0.186	0.801	0.832	0.255	NM_000565	CDS; IL6R; interleukin 6 receptor isoform 1 precursor; Homo sapiens interleukin 6 receptor (IL6R), transcript variant 1, mRNA.
HSAP0406S00002372	0.324	0.328	0.252	-0.004	-0.005	0.191	0.139	0.213	0.280	AK074067	CDS; FLJ00138; FLJ00138 protein; Homo sapiens mRNA for FLJ00138 protein.
HSAP0406S00002373	0.325	0.335	0.167	-0.002	-0.015	0.119	0.582	0.577	0.119	NM_182499	CDS; DKFZp434M202; hypothetical protein DKFZp434M202; Homo sapiens hypothetical protein DKFZp434M202 (DKFZp434M202), mRNA.
HSAP0406S00002378	0.485	0.532	0.224	0.176	0.158	0.140	1.018	0.994	0.103	NM_017582	CDS; UBE2Q; ubiquitin-conjugating enzyme E2Q; Homo sapiens ubiquitin-conjugating enzyme E2Q (putative) (UBE2Q), mRNA.
HSAP0406S00002379	0.503	0.593	0.323	0.064	0.092	0.112	0.082	0.139	0.164	NM_000748	CDS; CHRNB2; cholinergic receptor, nicotinic, beta polypeptide 2 (neuronal); Homo sapiens cholinergic receptor, nicotinic, beta polypeptide 2 (neuronal) (CHRNB2), mRNA.
HSAP0406S00002380	1.141	1.159	0.143	0.478	0.634	0.491	1.243	1.368	0.436	NM_001111	CDS; ADAR; adenosine deaminase, RNA-specific isoform ADAR-a; Homo sapiens adenosine deaminase, RNA-specific (ADAR), transcript variant ADAR-a, mRNA.
HSAP0406S00002381	0.488	0.522	0.164	-0.190	-0.194	0.143	0.369	0.388	0.076	X98562	CDS; dsRAD; dsRNA adeonosine deaminase; H.sapiens mRNA for dsRNA adenosine deaminase, exon 1D.
HSAP0406S00002384	1.101	0.954	0.392	0.363	0.598	0.576	2.252	2.294	0.589	NM_002249	CDS; KCNN3; small conductance calcium-activated potassium channel protein 3 isoform a; Homo sapiens potassium intermediate/small conductance calcium-activated channel, subfamily N, member 3 (KCNN3), transcript variant 1, mRNA.
HSAP0406S00002386	1.735	1.722	0.093	1.313	1.414	0.465	2.756	2.716	0.112	NM_006556	CDS; PMVK; phosphomevalonate kinase; Homo sapiens phosphomevalonate kinase (PMVK), mRNA.
HSAP0406S00002388	0.210	0.224	0.079	0.076	0.120	0.149	1.375	1.392	0.194	NM_020524	CDS; PBXIP1; pre-B-cell leukemia transcription factor interacting protein 1; Homo sapiens pre-B-cell leukemia transcription factor interacting protein 1 (PBXIP1), mRNA.
HSAP0406S00002389	0.150	0.166	0.176	-0.140	-0.120	0.192	0.319	0.331	0.056	AK090545	CDS; N/A; N/A; Homo sapiens cDNA FLJ33226 fis, clone ASTRO2001029.
HSAP0406S00002390	0.532	0.571	0.178	0.210	0.168	0.159	0.551	0.759	0.446	NM_138300	CDS; PYGO2; pygopus 2; Homo sapiens pygopus 2 (PYGO2), mRNA.
HSAP0406S00002392	0.536	0.577	0.184	0.156	0.282	0.380	1.173	1.206	0.359	U73377	CDS; SHC; p66shc; Human p66shc (SHC) mRNA, complete cds.
HSAP0406S00002393	2.270	2.276	0.055	1.500	1.602	0.363	3.127	3.118	0.115	BC007751	CDS; CKS1B; CDC28 protein kinase 1B; Homo sapiens CDC28 protein kinase regulatory subunit 1B, mRNA (cDNA clone MGC:12835 IMAGE:4110344), complete cds.
HSAP0406S00002395	1.179	1.127	0.116	0.727	0.773	0.149	2.495	2.521	0.206	NM_025207	CDS; PP591; FAD synthetase isoform 1; Homo sapiens FAD-synthetase (PP591), transcript variant 1, mRNA.
HSAP0406S00002397	1.448	1.380	0.225	0.790	0.788	0.151	2.499	2.488	0.180	AF218022	CDS; N/A; unknown; Homo sapiens clone PP591 unknown mRNA.
HSAP0406S00002401	0.571	0.535	0.180	-0.160	-0.185	0.117	0.051	0.035	0.177	NM_018655	CDS; LENEP; lens epithelial protein; Homo sapiens lens epithelial protein (LENEP), mRNA.
HSAP0406S00002402	0.371	0.417	0.166	0.048	0.059	0.144	0.291	0.276	0.106	NM_015872	CDS; ZFP67; kruppel-related zinc finger protein hcKrox; Homo sapiens zinc finger protein 67 homolog (mouse) (ZFP67), mRNA.
HSAP0406S00002405	0.492	0.435	0.187	0.040	0.059	0.163	0.242	0.290	0.108	NM_144622	CDS; FLJ32934; hypothetical protein FLJ32934; Homo sapiens hypothetical protein FLJ32934 (FLJ32934), mRNA.
HSAP0406S00002406	0.751	0.779	0.155	0.164	0.203	0.145	0.375	0.404	0.072	NM_152494	CDS; FLJ32785; hypothetical protein FLJ32785; Homo sapiens hypothetical protein FLJ32785 (FLJ32785), mRNA.
HSAP0406S00002407	0.314	0.386	0.157	0.098	0.098	0.150	0.529	0.693	0.374	AY560601	CDS; ADAM15; ADAM15 isoform 7b; Homo sapiens ADAM15 isoform 7b (ADAM15) mRNA, complete cds, alternatively spliced.
HSAP0406S00002408	0.951	0.953	0.351	0.245	0.419	0.513	2.749	2.579	0.546	NM_005227	CDS; EFNA4; ephrin A4 isoform a; Homo sapiens ephrin-A4 (EFNA4), transcript variant 1, mRNA.
HSAP0406S00002409	0.402	0.375	0.094	0.365	0.324	0.351	0.646	0.607	0.144	NM_004952	CDS; EFNA3; ephrin A3; Homo sapiens ephrin-A3 (EFNA3), mRNA.
HSAP0406S00002410	0.241	0.314	0.276	-0.043	-0.051	0.121	0.223	0.303	0.257	NM_004428	CDS; EFNA1; ephrin A1 isoform a precursor; Homo sapiens ephrin-A1 (EFNA1), transcript variant 1, mRNA.
HSAP0406S00002411	0.815	0.841	0.054	0.443	0.478	0.339	1.332	1.393	0.198	NM_018845	CDS; LOC55974; stromal cell protein; Homo sapiens stromal cell protein (LOC55974), mRNA.
HSAP0406S00002413	0.736	0.738	0.116	0.336	0.321	0.190	1.140	1.080	0.291	BC032223	CDS; DPM3; DPM3 protein; Homo sapiens dolichyl-phosphate mannosyltransferase polypeptide 3, mRNA (cDNA clone IMAGE:5222737), partial cds.
HSAP0406S00002414	0.549	0.679	0.310	0.443	0.418	0.152	1.208	1.097	0.274	NM_018973	CDS; DPM3; dolichyl-phosphate mannosyltransferase polypeptide 3 isoform 1; Homo sapiens dolichyl-phosphate mannosyltransferase polypeptide 3 (DPM3), transcript variant 1, mRNA.
HSAP0406S00002415	0.651	0.646	0.050	0.349	0.316	0.152	1.118	1.036	0.339	BC065233	CDS; DPM3; DPM3 protein; Homo sapiens dolichyl-phosphate mannosyltransferase polypeptide 3, mRNA (cDNA clone IMAGE:6009156), partial cds.
HSAP0406S00002418	1.125	1.126	0.124	0.293	0.288	0.238	1.420	1.469	0.128	BC057233	CDS; KRTCAP2; keratinocyte associated protein 2; Homo sapiens keratinocyte associated protein 2, mRNA (cDNA clone MGC:62028 IMAGE:6463372), complete cds.
HSAP0406S00002420	1.065	1.057	0.313	0.041	0.065	0.309	1.446	1.569	0.406	AK128139	CDS; N/A; N/A; Homo sapiens cDNA FLJ46260 fis, clone TESTI4024494, weakly similar to Homo sapiens zinc-binding protein Rbcc728.
HSAP0406S00002421	0.394	0.378	0.125	0.245	0.202	0.209	0.331	0.380	0.118	M26316	CDS; N/A; mucin; Human epithelial mucin tandem repeat sequence of the partial cds.
HSAP0406S00002422	0.475	0.443	0.182	0.064	0.154	0.231	0.305	0.324	0.078	M26316	CDS; N/A; mucin; Human epithelial mucin tandem repeat sequence of the partial cds.
HSAP0406S00002423	0.404	0.461	0.231	-0.005	0.082	0.254	0.311	0.318	0.054	M26316	CDS; N/A; mucin; Human epithelial mucin tandem repeat sequence of the partial cds.
HSAP0406S00002424	0.304	0.317	0.059	0.155	0.210	0.210	0.321	0.334	0.059	M26316	CDS; N/A; mucin; Human epithelial mucin tandem repeat sequence of the partial cds.
HSAP0406S00002425	0.384	0.362	0.083	0.108	0.130	0.233	0.312	0.302	0.073	M26316	CDS; N/A; mucin; Human epithelial mucin tandem repeat sequence of the partial cds.
HSAP0406S00002426	0.229	0.241	0.055	0.092	0.145	0.198	0.370	0.378	0.052	M26316	CDS; N/A; mucin; Human epithelial mucin tandem repeat sequence of the partial cds.
HSAP0406S00002427	0.251	0.250	0.026	0.060	0.129	0.231	0.288	0.300	0.079	M26316	CDS; N/A; mucin; Human epithelial mucin tandem repeat sequence of the partial cds.
HSAP0406S00002428	1.054	1.163	0.245	0.528	0.546	0.268	1.327	1.382	0.199	J05582	CDS; MUC1; mucin; Human pancreatic mucin mRNA, complete cds.
HSAP0406S00002429	1.250	1.247	0.141	0.139	0.318	0.416	1.431	1.399	0.472	NM_007112	CDS; THBS3; thrombospondin 3 precursor; Homo sapiens thrombospondin 3 (THBS3), mRNA.
HSAP0406S00002430	1.314	1.306	0.390	0.046	0.255	0.417	1.450	1.345	0.611	NM_002455	CDS; MTX1; metaxin 1 isoform 1; Homo sapiens metaxin 1 (MTX1), transcript variant 1, mRNA.
HSAP0406S00002432	2.441	2.518	0.297	2.440	2.443	0.352	3.116	3.217	0.475	BC000349	CDS; GBA; GBA protein; Homo sapiens glucosidase, beta; acid (includes glucosylceramidase), mRNA (cDNA clone MGC:8614 IMAGE:2961326), complete cds.
HSAP0406S00002434	1.865	1.897	0.504	1.762	1.776	0.455	2.586	2.684	0.366	NM_001005749	CDS; GBA; glucocerebrosidase precursor; Homo sapiens glucosidase, beta; acid (includes glucosylceramidase) (GBA), transcript variant 4, mRNA.
HSAP0406S00002438	0.658	0.666	0.152	0.434	0.399	0.216	0.936	0.931	0.073	NM_006589	CDS; C1orf2; chromosome 1 open reading frame 2 isoform a; Homo sapiens chromosome 1 open reading frame 2 (C1orf2), transcript variant 1, mRNA.
HSAP0406S00002439	0.957	0.986	0.270	0.760	0.556	0.340	1.943	2.015	0.165	NM_005698	CDS; SCAMP3; secretory carrier membrane protein 3 isoform 1; Homo sapiens secretory carrier membrane protein 3 (SCAMP3), transcript variant 1, mRNA.
HSAP0406S00002441	0.497	0.470	0.186	0.083	0.108	0.158	0.696	0.777	0.379	NM_003993	CDS; CLK2; CDC-like kinase 2 isoform 1; Homo sapiens CDC-like kinase 2 (CLK2), transcript variant 1, mRNA.
HSAP0406S00002442	0.652	0.578	0.165	0.282	0.178	0.271	1.620	1.642	0.268	NM_020897	CDS; HCN3; hyperpolarization activated cyclic nucleotide-gated potassium channel 3; Homo sapiens hyperpolarization activated cyclic nucleotide-gated potassium channel 3 (HCN3), mRNA.
HSAP0406S00002445	0.555	0.537	0.093	0.382	0.362	0.191	0.096	0.099	0.026	NM_000298	CDS; PKLR; pyruvate kinase, liver and RBC isoform 1; Homo sapiens pyruvate kinase, liver and RBC (PKLR), nuclear gene encoding mitochondrial protein, transcript variant 1, mRNA.
HSAP0406S00002446	2.843	2.806	0.205	2.073	2.134	0.570	3.497	3.551	0.203	D14697	CDS; KIAA1293; N/A; Homo sapiens KIAA1293 mRNA, partial cds.
HSAP0406S00002448	0.573	0.566	0.101	-0.002	0.042	0.231	0.441	0.397	0.134	AK125510	CDS; N/A; N/A; Homo sapiens cDNA FLJ43522 fis, clone PLACE5000260.
HSAP0406S00002449	0.268	0.265	0.243	0.190	0.246	0.240	0.110	0.220	0.289	NM_173639	CDS; FLJ35976; hypothetical protein FLJ35976; Homo sapiens hypothetical protein FLJ35976 (FLJ35976), mRNA.
HSAP0406S00002451	0.515	0.564	0.201	0.084	0.084	0.182	1.405	1.259	0.310	NM_014328	CDS; RUSC1; nesca protein; Homo sapiens RUN and SH3 domain containing 1 (RUSC1), mRNA.
HSAP0406S00002453	0.231	0.248	0.090	-0.142	-0.064	0.321	0.105	0.166	0.162	AF268613	CDS; POU5FLC1; POU 5 domain protein; Homo sapiens POU 5 domain protein (POU5FLC1) mRNA, complete cds.
HSAP0406S00002454	0.976	0.956	0.245	0.498	0.696	0.425	1.130	1.138	0.040	NM_018489	CDS; ASH1L; ash1 (absent, small, or homeotic)-like; Homo sapiens ash1 (absent, small, or homeotic)-like (Drosophila) (ASH1L), mRNA.
HSAP0406S00002456	0.249	0.342	0.276	0.333	0.343	0.108	0.754	0.779	0.143	AK126559	CDS; N/A; N/A; Homo sapiens cDNA FLJ44595 fis, clone BLADE2004849.
HSAP0406S00002459	1.345	1.393	0.263	0.697	0.613	0.285	2.031	2.146	0.378	AY334564	CDS; N/A; misato; Homo sapiens misato mRNA, complete cds; alternatively spliced.
HSAP0406S00002463	0.761	0.807	0.123	0.498	0.498	0.253	1.260	1.419	0.341	NM_018253	CDS; YAP; YY1-associated protein isoform 1; Homo sapiens YY1 associated protein (YAP), transcript variant 1, mRNA.
HSAP0406S00002467	0.506	0.627	0.250	0.539	0.476	0.212	1.429	1.432	0.143	NM_033657	CDS; DAP3; death-associated protein 3; Homo sapiens death associated protein 3 (DAP3), nuclear gene encoding mitochondrial protein, transcript variant 1, mRNA.
HSAP0406S00002469	0.992	0.989	0.226	0.627	0.537	0.211	1.914	1.979	0.241	AY334564	CDS; N/A; misato; Homo sapiens misato mRNA, complete cds; alternatively spliced.
HSAP0406S00002473	0.555	0.558	0.041	0.163	0.139	0.210	0.698	0.696	0.096	AB046826	CDS; KIAA1606; KIAA1606 protein; Homo sapiens mRNA for KIAA1606 protein, partial cds.
HSAP0406S00002479	0.491	0.483	0.227	0.519	0.560	0.169	0.919	0.918	0.045	NM_032292	CDS; FLJ20203; hypothetical protein FLJ20203; Homo sapiens hypothetical protein FLJ20203 (FLJ20203), mRNA.
HSAP0406S00002480	0.325	0.355	0.085	0.097	0.269	0.296	1.581	1.632	0.177	NM_152280	CDS; SYT11; synaptotagmin 12; Homo sapiens synaptotagmin XI (SYT11), mRNA.
HSAP0406S00002482	0.457	0.468	0.142	0.304	0.351	0.328	1.016	1.048	0.288	NM_006912	CDS; RIT1; Ras-like without CAAX 1; Homo sapiens Ras-like without CAAX 1 (RIT1), mRNA.
HSAP0406S00002484	2.493	2.466	0.207	1.969	2.002	0.394	3.518	3.528	0.134	AB020714	CDS; KIAA0907; KIAA0907 protein; Homo sapiens mRNA for KIAA0907 protein, partial cds.
HSAP0406S00002485	0.486	0.518	0.171	0.257	0.266	0.223	0.982	0.989	0.262	NM_181885	CDS; GPR100; G protein-coupled receptor 100; Homo sapiens G protein-coupled receptor 100 (GPR100), mRNA.
HSAP0406S00002486	1.145	1.113	0.319	0.671	0.709	0.268	2.314	2.269	0.299	BC020567	CDS; ARHGEF2; ARHGEF2 protein; Homo sapiens rho/rac guanine nucleotide exchange factor (GEF) 2, mRNA (cDNA clone MGC:21557 IMAGE:4157775), complete cds.
HSAP0406S00002491	1.088	1.051	0.357	0.735	0.792	0.431	0.909	1.017	0.416	BX649192	CDS; DKFZp686F19123; hypothetical protein; Homo sapiens mRNA; cDNA DKFZp686F19123 (from clone DKFZp686F19123).
HSAP0406S00002492	0.686	0.535	0.315	0.176	0.282	0.241	1.024	1.076	0.425	NM_020131	CDS; C1orf6; ataxin-1 ubiquitin-like interacting protein; Homo sapiens chromosome 1 open reading frame 6 (C1orf6), mRNA.
HSAP0406S00002493	0.572	0.614	0.205	0.374	0.391	0.214	1.327	1.291	0.434	NM_014017	CDS; MAPBPIP; mitogen-activated protein-binding protein-interacting protein; Homo sapiens mitogen-activated protein-binding protein-interacting protein (MAPBPIP), mRNA.
HSAP0406S00002494	0.204	0.218	0.075	0.083	0.005	0.203	0.261	0.266	0.077	AF274025	CDS; N/A; GTP-binding protein Rab25; Homo sapiens GTP-binding protein Rab25 mRNA, complete cds.
HSAP0406S00002497	0.282	0.395	0.298	-0.069	-0.041	0.141	0.309	0.348	0.118	BC022826	CDS; N/A; Unknown (protein for IMAGE:5441030); Homo sapiens cDNA clone IMAGE:5441030, partial cds.
HSAP0406S00002498	1.218	1.238	0.226	0.612	0.838	0.603	2.636	2.658	0.200	NM_170707	CDS; LMNA; lamin A/C isoform 1 precursor; Homo sapiens lamin A/C (LMNA), transcript variant 1, mRNA.
HSAP0406S00002500	0.401	0.361	0.145	0.106	0.145	0.247	0.324	0.299	0.081	NM_022367	CDS; SEMA4A; semaphorin B; Homo sapiens sema domain, immunoglobulin domain (Ig), transmembrane domain (TM) and short cytoplasmic domain, (semaphorin) 4A (SEMA4A), mRNA.
HSAP0406S00002503	0.277	0.361	0.190	0.141	0.208	0.177	0.800	0.770	0.323	AB007915	CDS; KIAA0446; KIAA0446 protein; Homo sapiens mRNA for KIAA0446 protein, partial cds.
HSAP0406S00002505	1.388	1.495	0.248	1.224	1.023	0.551	2.339	2.368	0.282	BC065031	CDS; PMF1; PMF1 protein; Homo sapiens polyamine-modulated factor 1, mRNA (cDNA clone MGC:75061 IMAGE:6148250), complete cds.
HSAP0406S00002509	0.404	0.387	0.049	-0.038	-0.030	0.116	0.349	0.469	0.268	NM_199173	CDS; BGLAP; osteocalcin; Homo sapiens bone gamma-carboxyglutamate (gla) protein (osteocalcin) (BGLAP), mRNA.
HSAP0406S00002512	0.604	0.573	0.147	-0.112	-0.114	0.183	0.250	0.324	0.214	NM_024897	CDS; PAQR6; progestin and adipoQ receptor family member VI isoform 1; Homo sapiens progestin and adipoQ receptor family member VI (PAQR6), transcript variant 1, mRNA.
HSAP0406S00002517	0.946	0.972	0.104	0.402	0.504	0.316	1.969	1.963	0.250	NM_015327	CDS; EST1B; Est1p-like protein B; Homo sapiens Est1p-like protein B (EST1B), mRNA.
HSAP0406S00002519	0.734	0.800	0.146	0.104	0.138	0.160	1.732	1.788	0.261	AK056816	CDS; N/A; N/A; Homo sapiens cDNA FLJ32254 fis, clone PROST1000220.
HSAP0406S00002522	0.233	0.246	0.231	0.145	0.222	0.162	0.027	0.045	0.105	BC011575	CDS; MGC31963; MGC31963 protein; Homo sapiens kidney predominant protein NCU-G1, mRNA (cDNA clone IMAGE:4639306), partial cds.
HSAP0406S00002523	-0.025	-0.023	0.099	-0.272	-0.227	0.260	-0.043	-0.029	0.079	NM_001004319	CDS; VHLL; von Hippel-Lindau tumor suppressor-like; Homo sapiens von Hippel-Lindau tumor suppressor-like (VHLL), mRNA.
HSAP0406S00002524	1.289	1.361	0.182	0.816	0.916	0.287	2.644	2.659	0.087	NM_005998	CDS; CCT3; chaperonin containing TCP1, subunit 3 (gamma); Homo sapiens chaperonin containing TCP1, subunit 3 (gamma) (CCT3), mRNA.
HSAP0406S00002525	0.378	0.370	0.178	0.377	0.446	0.212	0.467	0.472	0.052	NM_144627	CDS; SSTK-IP; SSTK-interacting protein; Homo sapiens SSTK-interacting protein (SSTK-IP), mRNA.
HSAP0406S00002526	0.180	0.182	0.191	-0.086	-0.016	0.209	0.296	0.313	0.257	BC065218	CDS; RHBG; RHBG protein; Homo sapiens Rhesus blood group, B glycoprotein, mRNA (cDNA clone MGC:70706 IMAGE:5723772), complete cds.
HSAP0406S00002527	0.256	0.279	0.069	-0.076	-0.123	0.220	0.305	0.299	0.095	AK095622	CDS; N/A; N/A; Homo sapiens cDNA FLJ38303 fis, clone FCBBF3017873.
HSAP0406S00002528	0.540	0.517	0.087	-0.048	-0.049	0.087	0.525	0.536	0.104	NM_006365	CDS; CROC4; transcriptional activator of the c-fos promoter; Homo sapiens transcriptional activator of the c-fos promoter (CROC4), mRNA.
HSAP0406S00002531	0.954	0.977	0.163	0.281	0.455	0.505	1.498	1.568	0.164	NM_005920	CDS; MEF2D; MADS box transcription enhancer factor 2, polypeptide D (myocyte enhancer factor 2D); Homo sapiens MADS box transcription enhancer factor 2, polypeptide D (myocyte enhancer factor 2D) (MEF2D), mRNA.
HSAP0406S00002533	0.420	0.433	0.062	-0.044	-0.070	0.110	1.070	1.012	0.136	NM_178229	CDS; IQGAP3; IQ motif containing GTPase activating protein 3; Homo sapiens IQ motif containing GTPase activating protein 3 (IQGAP3), mRNA.
HSAP0406S00002534	0.560	0.563	0.054	0.208	0.247	0.322	0.964	1.021	0.269	NM_144772	CDS; APOA1BP; apolipoprotein A-I binding protein; Homo sapiens apolipoprotein A-I binding protein (APOA1BP), mRNA.
HSAP0406S00002535	0.489	0.482	0.129	0.358	0.417	0.148	0.415	0.416	0.168	AL117403	CDS; DKFZp434F1735; hypothetical protein; Homo sapiens mRNA; cDNA DKFZp434F1735 (from clone DKFZp434F1735); partial cds.
HSAP0406S00002536	1.688	1.799	0.382	1.050	1.113	0.294	1.889	1.901	0.098	AK125763	CDS; N/A; N/A; Homo sapiens cDNA FLJ43775 fis, clone TESTI2050681.
HSAP0406S00002539	-0.005	0.018	0.122	0.229	0.190	0.145	0.354	0.362	0.077	NM_021817	CDS; HAPLN2; brain link protein-1; Homo sapiens hyaluronan and proteoglycan link protein 2 (HAPLN2), mRNA.
HSAP0406S00002541	-0.090	-0.073	0.058	-0.109	-0.061	0.198	0.201	0.199	0.067	NM_021948	CDS; BCAN; brevican isoform 1; Homo sapiens brevican (BCAN), transcript variant 1, mRNA.
HSAP0406S00002543	0.446	0.478	0.180	0.134	0.211	0.342	0.363	0.360	0.145	AK025494	CDS; N/A; N/A; Homo sapiens cDNA: FLJ21841 fis, clone HEP01831.
HSAP0406S00002544	0.448	0.468	0.072	0.325	0.244	0.392	0.385	0.435	0.138	NM_006617	CDS; NES; nestin; Homo sapiens nestin (NES), mRNA.
HSAP0406S00002545	0.548	0.537	0.055	0.148	0.162	0.120	0.419	0.435	0.163	NM_001878	CDS; CRABP2; cellular retinoic acid binding protein 2; Homo sapiens cellular retinoic acid binding protein 2 (CRABP2), mRNA.
HSAP0406S00002546	1.152	1.211	0.193	0.367	0.644	0.518	2.466	2.347	0.370	NM_030980	CDS; FLJ12671; hypothetical protein FLJ12671; Homo sapiens hypothetical protein FLJ12671 (FLJ12671), mRNA.
HSAP0406S00002547	0.430	0.432	0.202	0.431	0.491	0.332	0.636	0.829	0.483	NM_015997	CDS; CGI-41; CGI-41 protein; Homo sapiens CGI-41 protein (CGI-41), mRNA.
HSAP0406S00002548	0.856	0.811	0.211	0.359	0.310	0.226	1.662	1.667	0.241	NM_145729	CDS; MRPL24; mitochondrial ribosomal protein L24; Homo sapiens mitochondrial ribosomal protein L24 (MRPL24), nuclear gene encoding mitochondrial protein, transcript variant 1, mRNA.
HSAP0406S00002549	0.218	0.207	0.093	0.079	0.053	0.185	0.099	0.077	0.100	L24521	CDS; N/A; transformation-related protein; Human transformation-related protein mRNA, 3' end.
HSAP0406S00002550	0.473	0.480	0.065	0.022	0.146	0.316	0.626	0.675	0.214	NM_004494	CDS; HDGF; hepatoma-derived growth factor (high-mobility group protein 1-like); Homo sapiens hepatoma-derived growth factor (high-mobility group protein 1-like) (HDGF), mRNA.
HSAP0406S00002551	1.260	1.227	0.205	0.785	0.718	0.399	2.351	2.375	0.093	NM_005973	CDS; PRCC; papillary renal cell carcinoma translocation-associated gene product isoform 1; Homo sapiens papillary renal cell carcinoma (translocation-associated) (PRCC), transcript variant 1, mRNA.
HSAP0406S00002552	0.286	0.293	0.038	-0.293	-0.132	0.275	0.332	0.324	0.040	NM_003975	CDS; SH2D2A; SH2 domain protein 2A; Homo sapiens SH2 domain protein 2A (SH2D2A), mRNA.
HSAP0406S00002554	0.346	0.310	0.154	0.104	0.120	0.182	0.501	0.500	0.115	NM_014215	CDS; INSRR; insulin receptor-related receptor precursor; Homo sapiens insulin receptor-related receptor (INSRR), mRNA.
HSAP0406S00002555	0.132	0.084	0.107	0.086	0.119	0.138	0.197	0.248	0.132	M23102	CDS; N/A; N/A; Human trk proto-oncogene insert of pLM6.
HSAP0406S00002561	0.292	0.363	0.175	-0.285	-0.239	0.272	0.395	0.399	0.105	AK074121	CDS; FLJ00193; FLJ00193 protein; Homo sapiens mRNA for FLJ00193 protein.
HSAP0406S00002562	0.237	0.288	0.141	-0.011	-0.021	0.179	0.137	0.137	0.235	BC033790	CDS; N/A; Similar to RIKEN cDNA 4933430H15 gene; Homo sapiens mRNA similar to RIKEN cDNA 4933430H15 gene (cDNA clone MGC:45468 IMAGE:5163973), complete cds.
HSAP0406S00002564	0.042	0.046	0.019	-0.043	-0.067	0.127	0.062	0.103	0.133	NM_198236	CDS; ARHGEF11; Rho guanine nucleotide exchange factor (GEF) 11 isoform 2; Homo sapiens Rho guanine nucleotide exchange factor (GEF) 11 (ARHGEF11), transcript variant 2, mRNA.
HSAP0406S00002566	0.479	0.521	0.151	0.184	0.208	0.124	0.370	0.374	0.102	NM_001004341	CDS; FLJ16478; FLJ16478 protein; Homo sapiens FLJ16478 protein (FLJ16478), mRNA.
HSAP0406S00002567	0.531	0.568	0.176	0.082	0.311	0.437	0.744	0.781	0.189	NM_005240	CDS; ETV3; ets variant gene 3; Homo sapiens ets variant gene 3 (ETV3), mRNA.
HSAP0406S00002571	0.227	0.256	0.145	0.384	0.349	0.153	0.325	0.334	0.223	NM_031281	CDS; IRTA2; immunoglobulin superfamily receptor translocation associated 2; Homo sapiens immunoglobulin superfamily receptor translocation associated 2 (IRTA2), mRNA.
HSAP0406S00002573	0.233	0.250	0.192	0.106	0.154	0.118	0.470	0.462	0.137	NM_031282	CDS; IRTA1; immunoglobulin superfamily receptor translocation associated 1; Homo sapiens immunoglobulin superfamily receptor translocation associated 1 (IRTA1), mRNA.
HSAP0406S00002574	0.433	0.433	0.038	-0.029	-0.022	0.225	0.311	0.324	0.122	AF416904	CDS; N/A; SH2 domain-containing phosphatase anchor protein 2d; Homo sapiens SH2 domain-containing phosphatase anchor protein 2d mRNA, complete cds, alternatively spliced.
HSAP0406S00002576	-0.175	-0.174	0.140	-0.083	0.046	0.308	0.648	0.612	0.118	NM_030764	CDS; SPAP1; SH2 domain containing phosphatase anchor protein 1; Homo sapiens SH2 domain containing phosphatase anchor protein 1 (SPAP1), mRNA.
HSAP0406S00002577	0.239	0.315	0.249	0.130	0.162	0.233	0.236	0.270	0.153	AL833970	CDS; DKFZp667D0116; hypothetical protein; Homo sapiens mRNA; cDNA DKFZp667D0116 (from clone DKFZp667D0116).
HSAP0406S00002579	0.375	0.325	0.142	0.195	0.210	0.126	0.085	0.103	0.070	NM_005894	CDS; CD5L; CD5 antigen-like (scavenger receptor cysteine rich family); Homo sapiens CD5 antigen-like (scavenger receptor cysteine rich family) (CD5L), mRNA.
HSAP0406S00002580	0.054	0.058	0.084	0.055	0.128	0.194	0.091	0.095	0.046	AK057458	CDS; N/A; N/A; Homo sapiens cDNA FLJ32896 fis, clone TESTI2005155.
HSAP0406S00002582	0.168	0.157	0.191	0.086	0.103	0.160	0.596	0.605	0.095	NM_018240	CDS; KIRREL; kin of IRRE like; Homo sapiens kin of IRRE like (Drosophila) (KIRREL), mRNA.
HSAP0406S00002587	0.626	0.626	0.105	0.022	0.043	0.073	0.354	0.352	0.035	AK090554	CDS; N/A; N/A; Homo sapiens cDNA FLJ33235 fis, clone ASTRO2002202.
HSAP0406S00002588	0.293	0.281	0.114	0.131	0.219	0.198	0.575	0.734	0.584	NM_001766	CDS; CD1D; CD1D antigen, d polypeptide; Homo sapiens CD1D antigen, d polypeptide (CD1D), mRNA.
HSAP0406S00002590	0.526	0.462	0.398	0.047	0.120	0.215	0.003	0.029	0.123	NM_001763	CDS; CD1A; CD1A antigen precursor; Homo sapiens CD1A antigen, a polypeptide (CD1A), mRNA.
HSAP0406S00002592	0.499	0.460	0.184	-0.064	-0.059	0.154	0.432	0.451	0.147	NM_001765	CDS; CD1C; CD1C antigen, c polypeptide; Homo sapiens CD1C antigen, c polypeptide (CD1C), mRNA.
HSAP0406S00002593	0.059	0.106	0.306	-0.002	0.030	0.204	0.088	0.067	0.191	NM_001764	CDS; CD1B; CD1B antigen, b polypeptide; Homo sapiens CD1B antigen, b polypeptide (CD1B), mRNA.
HSAP0406S00002594	0.379	0.392	0.135	-0.016	0.021	0.259	0.121	0.147	0.142	AJ289111	CDS; CD1E; CD1E antigen, isoform 1; Homo sapiens partial mRNA for CD1E antigen, isoform 1 (CD1E gene).
HSAP0406S00002596	0.428	0.483	0.188	0.310	0.316	0.356	0.241	0.252	0.046	X79518	CDS; CDIE; leukocyte differentiation antigen; H.sapiens CDIE.VL mRNA.
HSAP0406S00002598	0.215	0.255	0.145	-0.025	-0.036	0.099	0.210	0.211	0.159	NM_207466	CDS; FLJ46489; FLJ46489 protein; Homo sapiens FLJ46489 protein (FLJ46489), mRNA.
HSAP0406S00002599	-0.091	-0.061	0.118	-0.268	-0.202	0.162	-0.037	-0.017	0.100	NM_001004475	CDS; OR10T2; olfactory receptor, family 10, subfamily T, member 2; Homo sapiens olfactory receptor, family 10, subfamily T, member 2 (OR10T2), mRNA.
HSAP0406S00002600	0.305	0.280	0.100	0.245	0.216	0.206	-0.146	-0.103	0.136	NM_001004476	CDS; OR10K2; olfactory receptor, family 10, subfamily K, member 2; Homo sapiens olfactory receptor, family 10, subfamily K, member 2 (OR10K2), mRNA.
HSAP0406S00002601	0.237	0.461	0.598	-0.030	0.087	0.297	0.380	0.386	0.101	NM_001004473	CDS; OR10K1; olfactory receptor, family 10, subfamily K, member 1; Homo sapiens olfactory receptor, family 10, subfamily K, member 1 (OR10K1), mRNA.
HSAP0406S00002602	0.431	0.447	0.286	0.042	0.043	0.107	-0.242	-0.219	0.135	NM_001004472	CDS; OR10R2; olfactory receptor, family 10, subfamily R, member 2; Homo sapiens olfactory receptor, family 10, subfamily R, member 2 (OR10R2), mRNA.
HSAP0406S00002603	0.440	0.414	0.129	0.375	0.393	0.209	0.211	0.240	0.145	NM_001005189	CDS; OR6Y1; olfactory receptor, family 6, subfamily Y, member 1; Homo sapiens olfactory receptor, family 6, subfamily Y, member 1 (OR6Y1), mRNA.
HSAP0406S00002604	0.386	0.386	0.116	0.137	0.169	0.267	-0.127	-0.115	0.074	NM_001004477	CDS; OR10X1; olfactory receptor, family 10, subfamily X, member 1; Homo sapiens olfactory receptor, family 10, subfamily X, member 1 (OR10X1), mRNA.
HSAP0406S00002605	0.220	0.269	0.106	-0.040	-0.016	0.225	0.020	0.011	0.060	NM_001004478	CDS; OR10Z1; olfactory receptor, family 10, subfamily Z, member 1; Homo sapiens olfactory receptor, family 10, subfamily Z, member 1 (OR10Z1), mRNA.
HSAP0406S00002608	0.074	0.070	0.143	-0.039	-0.010	0.264	-0.241	-0.269	0.122	NM_003126	CDS; SPTA1; spectrin, alpha, erythrocytic 1 (elliptocytosis 2); Homo sapiens spectrin, alpha, erythrocytic 1 (elliptocytosis 2) (SPTA1), mRNA.
HSAP0406S00002609	-0.280	-0.223	0.152	0.046	0.110	0.215	0.093	0.109	0.123	NM_001005279	CDS; OR6K2; olfactory receptor, family 6, subfamily K, member 2; Homo sapiens olfactory receptor, family 6, subfamily K, member 2 (OR6K2), mRNA.
HSAP0406S00002610	-0.116	-0.111	0.205	-0.016	-0.051	0.231	-0.093	-0.086	0.153	NM_001005327	CDS; OR6K3; olfactory receptor, family 6, subfamily K, member 3; Homo sapiens olfactory receptor, family 6, subfamily K, member 3 (OR6K3), mRNA.
HSAP0406S00002611	0.253	0.268	0.117	0.274	0.306	0.222	-0.291	-0.235	0.227	NM_001005184	CDS; OR6K6; olfactory receptor, family 6, subfamily K, member 6; Homo sapiens olfactory receptor, family 6, subfamily K, member 6 (OR6K6), mRNA.
HSAP0406S00002612	0.083	0.060	0.085	0.051	0.079	0.074	0.066	0.111	0.127	NM_001005185	CDS; OR6N1; olfactory receptor, family 6, subfamily N, member 1; Homo sapiens olfactory receptor, family 6, subfamily N, member 1 (OR6N1), mRNA.
HSAP0406S00002613	0.047	0.075	0.144	0.174	0.152	0.333	0.275	0.351	0.185	NM_001005278	CDS; OR6N2; olfactory receptor, family 6, subfamily N, member 2; Homo sapiens olfactory receptor, family 6, subfamily N, member 2 (OR6N2), mRNA.
HSAP0406S00002614	0.205	0.232	0.138	-0.081	-0.050	0.159	0.522	0.494	0.205	BC032319	CDS; MNDA; myeloid cell nuclear differentiation antigen; Homo sapiens myeloid cell nuclear differentiation antigen, mRNA (cDNA clone MGC:40350 IMAGE:5223430), complete cds.
HSAP0406S00002615	0.459	0.474	0.121	-0.164	-0.100	0.270	0.046	0.073	0.110	NM_152501	CDS; IFIX; interferon-inducible protein X alpha 1 isoform; Homo sapiens interferon-inducible protein X (IFIX), transcript variant a1, mRNA.
HSAP0406S00002617	1.673	1.398	0.619	0.122	0.494	0.713	1.464	1.397	0.565	AF208043	CDS; IFI16b; IFI16b; Homo sapiens IFI16b (IFI16b) mRNA, complete cds.
HSAP0406S00002618	1.210	1.152	0.315	0.479	0.571	0.407	2.129	2.101	0.280	NM_004833	CDS; AIM2; absent in melanoma 2; Homo sapiens absent in melanoma 2 (AIM2), mRNA.
HSAP0406S00002619	-0.046	-0.041	0.037	-0.091	-0.051	0.160	0.469	0.508	0.104	AF363367	CDS; TSLL1; TSLC1-like 1; Homo sapiens TSLC1-like 1 (TSLL1) mRNA, complete cds.
HSAP0406S00002621	0.314	0.333	0.142	-0.096	-0.057	0.224	0.322	0.340	0.125	AK124069	CDS; N/A; N/A; Homo sapiens cDNA FLJ42075 fis, clone SYNOV2017055.
HSAP0406S00002622	0.925	0.940	0.119	0.307	0.149	0.455	0.715	0.695	0.225	NM_002036	CDS; FY; Duffy blood group; Homo sapiens Duffy blood group (FY), mRNA.
HSAP0406S00002623	0.115	0.116	0.086	0.007	-0.017	0.149	-0.041	-0.050	0.055	NM_002001	CDS; FCER1A; Fc fragment of IgE, high affinity I, receptor for; alpha polypeptide precursor; Homo sapiens Fc fragment of IgE, high affinity I, receptor for; alpha polypeptide (FCER1A), mRNA.
HSAP0406S00002624	0.451	0.457	0.083	0.492	0.438	0.184	0.178	0.169	0.067	NM_001004467	CDS; OR10J3; olfactory receptor, family 10, subfamily J, member 3; Homo sapiens olfactory receptor, family 10, subfamily J, member 3 (OR10J3), mRNA.
HSAP0406S00002625	0.624	0.674	0.183	0.141	0.120	0.167	0.103	0.177	0.197	NM_012351	CDS; OR10J1; olfactory receptor, family 10, subfamily J, member 1; Homo sapiens olfactory receptor, family 10, subfamily J, member 1 (OR10J1), mRNA.
HSAP0406S00002626	0.234	0.205	0.181	0.258	0.244	0.193	0.202	0.195	0.229	NM_001004469	CDS; OR10J5; olfactory receptor, family 10, subfamily J, member 5; Homo sapiens olfactory receptor, family 10, subfamily J, member 5 (OR10J5), mRNA.
HSAP0406S00002627	0.183	0.157	0.085	0.122	0.135	0.150	0.119	0.124	0.202	NM_001639	CDS; APCS; serum amyloid P component precursor; Homo sapiens amyloid P component, serum (APCS), mRNA.
HSAP0406S00002628	0.504	0.507	0.067	0.090	0.066	0.132	0.122	0.140	0.092	X56692	CDS; N/A; C-reactive protein; H.sapiens mRNA for C-reactive protein.
HSAP0406S00002629	0.171	0.254	0.224	0.095	0.058	0.185	1.283	1.247	0.265	NM_017823	CDS; DUSP23; dual specificity phosphatase 23; Homo sapiens dual specificity phosphatase 23 (DUSP23), mRNA.
HSAP0406S00002630	0.150	0.154	0.207	-0.051	-0.010	0.116	-0.021	0.138	0.362	AY212514	CDS; N/A; IFGP6; Homo sapiens tissue-type tonsil IFGP6 mRNA, complete cds.
HSAP0406S00002631	0.466	0.512	0.142	-0.181	-0.141	0.124	0.686	0.751	0.158	NM_020125	CDS; SLAMF8; B lymphocyte activator macrophage expressed; Homo sapiens SLAM family member 8 (SLAMF8), mRNA.
HSAP0406S00002633	0.341	0.348	0.132	0.168	0.150	0.167	0.317	0.339	0.062	NM_012337	CDS; NESG1; nasopharyngeal epithelium specific protein 1; Homo sapiens nasopharyngeal epithelium specific protein 1 (NESG1), mRNA.
HSAP0406S00002634	1.029	1.014	0.287	0.210	0.419	0.659	1.520	1.514	0.556	AF161344	CDS; N/A; HSPC081; Homo sapiens HSPC081 mRNA, partial cds.
HSAP0406S00002636	0.873	0.985	0.267	0.275	0.462	0.382	1.472	1.436	0.191	AY007127	CDS; N/A; N/A; Homo sapiens clone CDABP0035 mRNA sequence.
HSAP0406S00002639	0.201	0.213	0.120	-0.253	-0.189	0.224	0.286	0.227	0.202	AB037776	CDS; KIAA1355; KIAA1355 protein; Homo sapiens mRNA for KIAA1355 protein, partial cds.
HSAP0406S00002640	0.017	0.072	0.142	0.102	0.236	0.246	0.560	0.561	0.113	AY034613	CDS; N/A; CD2 family 10; Homo sapiens CD2 family 10 mRNA, complete cds.
HSAP0406S00002641	0.789	0.828	0.160	0.686	0.597	0.372	1.913	1.905	0.103	NM_145167	CDS; PIGM; PIG-M mannosyltransferase; Homo sapiens phosphatidylinositol glycan, class M (PIGM), mRNA.
HSAP0406S00002642	0.347	0.347	0.187	-0.117	-0.050	0.146	0.470	0.471	0.090	NM_002241	CDS; KCNJ10; potassium inwardly-rectifying channel J10; Homo sapiens potassium inwardly-rectifying channel, subfamily J, member 10 (KCNJ10), mRNA.
HSAP0406S00002643	0.252	0.261	0.044	-0.187	-0.079	0.199	0.494	0.566	0.184	NM_004983	CDS; KCNJ9; potassium inwardly-rectifying channel subfamily J9; Homo sapiens potassium inwardly-rectifying channel, subfamily J, member 9 (KCNJ9), mRNA.
HSAP0406S00002646	0.243	0.247	0.066	-0.189	-0.155	0.270	0.221	0.239	0.098	AK090396	CDS; FLJ00271; FLJ00271 protein; Homo sapiens mRNA for FLJ00271 protein.
HSAP0406S00002648	0.199	0.233	0.126	-0.093	-0.060	0.090	0.548	0.597	0.114	NM_052868	CDS; IGSF8; immunoglobulin superfamily, member 8; Homo sapiens immunoglobulin superfamily, member 8 (IGSF8), mRNA.
HSAP0406S00002650	0.034	0.077	0.146	0.185	0.218	0.302	0.190	0.196	0.073	NM_000702	CDS; ATP1A2; Na+/K+ -ATPase alpha 2 subunit proprotein; Homo sapiens ATPase, Na+/K+ transporting, alpha 2 (+) polypeptide (ATP1A2), mRNA.
HSAP0406S00002651	0.423	0.421	0.095	0.116	0.143	0.274	0.026	0.037	0.053	NM_144699	CDS; ATP1A4; Na+/K+ -ATPase alpha 4 subunit isoform 1; Homo sapiens ATPase, Na+/K+ transporting, alpha 4 polypeptide (ATP1A4), transcript variant 1, mRNA.
HSAP0406S00002652	0.239	0.263	0.168	0.245	0.215	0.157	0.283	0.289	0.164	M16796	CDS; ATP1A1; N/A; Human Na,K-ATPase catalytic subunit alpha-C mRNA, partial cds.
HSAP0406S00002655	0.422	0.359	0.157	-0.070	-0.027	0.249	0.424	0.521	0.269	NM_001231	CDS; CASQ1; skeletal muscle calsequestrin 1; Homo sapiens calsequestrin 1 (fast-twitch, skeletal muscle) (CASQ1), nuclear gene encoding mitochondrial protein, mRNA.
HSAP0406S00002656	0.648	0.617	0.268	0.205	0.289	0.281	1.251	1.312	0.369	NM_003768	CDS; PEA15; phosphoprotein enriched in astrocytes 15; Homo sapiens phosphoprotein enriched in astrocytes 15 (PEA15), mRNA.
HSAP0406S00002657	0.691	0.699	0.185	0.439	0.495	0.326	0.192	0.195	0.088	L37385	CDS; N/A; unknown; Homo sapiens homolog of mouse MAT-1 oncogene mRNA, complete cds.
HSAP0406S00002658	1.942	1.991	0.215	1.270	1.421	0.460	3.027	3.003	0.292	NM_015726	CDS; WDR42A; H326; Homo sapiens WD repeat domain 42A (WDR42A), mRNA.
HSAP0406S00002660	0.944	1.012	0.278	0.961	0.908	0.442	2.301	2.206	0.251	NM_002857	CDS; PEX19; peroxisomal biogenesis factor 19; Homo sapiens peroxisomal biogenesis factor 19 (PEX19), mRNA.
HSAP0406S00002661	0.915	0.876	0.337	0.092	0.310	0.537	1.150	1.141	0.260	NM_004371	CDS; COPA; coatomer protein complex, subunit alpha; Homo sapiens coatomer protein complex, subunit alpha (COPA), mRNA.
HSAP0406S00002663	1.474	1.445	0.160	1.014	1.017	0.199	2.020	1.978	0.322	BC047621	CDS; NCSTN; NCSTN protein; Homo sapiens nicastrin, mRNA (cDNA clone MGC:51016 IMAGE:4827966), complete cds.
HSAP0406S00002664	0.039	0.040	0.016	-0.252	-0.263	0.146	0.543	0.542	0.069	NM_005598	CDS; NHLH1; nescient helix loop helix 1; Homo sapiens nescient helix loop helix 1 (NHLH1), mRNA.
HSAP0406S00002665	0.180	0.272	0.224	-0.008	0.038	0.183	0.230	0.241	0.104	AB033041	CDS; KIAA1215; KIAA1215 protein; Homo sapiens mRNA for KIAA1215 protein, partial cds.
HSAP0406S00002666	2.218	2.284	0.190	1.691	1.662	0.311	2.989	3.002	0.039	NM_052931	CDS; SLAMF6; activating NK receptor precursor; Homo sapiens SLAM family member 6 (SLAMF6), mRNA.
HSAP0406S00002667	0.567	0.546	0.119	0.574	0.565	0.231	0.567	0.574	0.113	NM_003874	CDS; CD84; CD84 antigen (leukocyte antigen); Homo sapiens CD84 antigen (leukocyte antigen) (CD84), mRNA.
HSAP0406S00002668	1.771	1.783	0.204	1.333	1.281	0.533	2.508	2.502	0.033	BC067847	CDS; N/A; Unknown (protein for MGC:87439); Homo sapiens cDNA clone MGC:87439 IMAGE:30343851, complete cds.
HSAP0406S00002669	2.389	2.389	0.204	1.651	1.513	0.340	2.600	2.613	0.050	BC030224	CDS; CD48; CD48 protein; Homo sapiens CD48 antigen (B-cell membrane protein), mRNA (cDNA clone MGC:34616 IMAGE:5223308), complete cds.
HSAP0406S00002670	2.007	2.001	0.080	1.349	1.355	0.424	3.253	3.225	0.175	NM_021181	CDS; SLAMF7; SLAM family member 7; Homo sapiens SLAM family member 7 (SLAMF7), mRNA.
HSAP0406S00002672	0.044	0.036	0.018	-0.432	-0.382	0.124	-0.260	-0.305	0.120	AK128573	CDS; N/A; N/A; Homo sapiens cDNA FLJ46732 fis, clone TRACH3019807, weakly similar to Antigen LY-9 precursor.
HSAP0406S00002673	0.352	0.428	0.206	0.097	0.136	0.206	0.191	0.183	0.075	AF055708	CDS; LY9; lymphocyte antigen 9 precursor; Homo sapiens lymphocyte antigen 9 precursor (LY9) mRNA, alternatively spliced, partial cds.
HSAP0406S00002674	0.551	0.491	0.219	-0.108	-0.087	0.182	0.253	0.279	0.083	AF363452	CDS; CD244; NK cell type I receptor protein 2B4; Homo sapiens NK cell type I receptor protein 2B4 (CD244) mRNA, partial cds, alternatively spliced.
HSAP0406S00002675	0.775	0.755	0.177	0.266	0.298	0.250	1.167	1.335	0.389	NM_016382	CDS; CD244; CD244 natural killer cell receptor 2B4; Homo sapiens CD244 natural killer cell receptor 2B4 (CD244), mRNA.
HSAP0406S00002676	-0.179	-0.179	0.095	0.112	0.120	0.210	0.198	0.346	0.559	AY549722	CDS; N/A; omentin; Homo sapiens omentin mRNA, complete cds.
HSAP0406S00002677	0.231	0.262	0.094	-0.324	-0.236	0.211	0.165	0.195	0.113	NM_080878	CDS; ITLN2; intelectin 2; Homo sapiens intelectin 2 (ITLN2), mRNA.
HSAP0406S00002678	0.469	0.469	0.208	-0.342	-0.260	0.253	0.700	0.606	0.232	NM_144503	CDS; F11R; F11 receptor isoform a precursor; Homo sapiens F11 receptor (F11R), transcript variant 4, mRNA.
HSAP0406S00002679	0.357	0.383	0.061	-0.279	-0.238	0.159	0.536	0.579	0.202	BC001699	CDS; N/A; Unknown (protein for IMAGE:2989556); Homo sapiens, clone IMAGE:2989556, mRNA, partial cds.
HSAP0406S00002681	2.643	2.618	0.091	1.944	2.031	0.374	2.271	2.339	0.235	NM_007122	CDS; USF1; upstream stimulatory factor 1 isoform 1; Homo sapiens upstream transcription factor 1 (USF1), transcript variant 1, mRNA.
HSAP0406S00002683	1.554	1.533	0.345	0.568	0.621	0.536	2.434	2.324	0.306	BX537846	CDS; DKFZp686L0553; hypothetical protein; Homo sapiens mRNA; cDNA DKFZp686L0553 (from clone DKFZp686L0553).
HSAP0406S00002684	0.599	0.605	0.123	-0.076	-0.021	0.168	0.665	0.668	0.044	AF218028	CDS; N/A; unknown; Homo sapiens clone PP722 unknown mRNA.
HSAP0406S00002685	0.664	0.601	0.258	-0.031	0.052	0.254	0.390	0.440	0.252	NM_030916	CDS; PVRL4; poliovirus receptor-related 4; Homo sapiens poliovirus receptor-related 4 (PVRL4), mRNA.
HSAP0406S00002686	0.467	0.502	0.092	-0.002	0.185	0.457	0.865	0.873	0.124	NM_152366	CDS; KARCA1; kelch/ankyrin repeat containing cyclin A1 interacting protein; Homo sapiens kelch/ankyrin repeat containing cyclin A1 interacting protein (KARCA1), mRNA.
HSAP0406S00002687	0.617	0.624	0.189	0.030	0.136	0.287	0.778	0.863	0.305	BC022077	CDS; KARCA1; KARCA1 protein; Homo sapiens kelch/ankyrin repeat containing cyclin A1 interacting protein, mRNA (cDNA clone IMAGE:4822843), complete cds.
HSAP0406S00002688	0.430	0.407	0.090	0.074	0.114	0.173	0.150	0.230	0.237	AF091089	CDS; N/A; unknown; Homo sapiens clone 666 unknown mRNA, partial sequence.
HSAP0406S00002689	0.395	0.418	0.133	0.194	0.278	0.211	0.815	0.870	0.183	NM_012394	CDS; PFDN2; prefoldin 2; Homo sapiens prefoldin 2 (PFDN2), mRNA.
HSAP0406S00002690	0.767	0.808	0.098	0.196	0.248	0.136	0.955	0.944	0.292	BC046149	CDS; N/A; Similar to nitrilase 1; Homo sapiens mRNA similar to nitrilase 1 (cDNA clone MGC:57670 IMAGE:5764281), complete cds.
HSAP0406S00002691	1.358	1.404	0.119	0.849	0.836	0.249	2.202	2.175	0.064	NM_032998	CDS; DEDD; death effector domain-containing protein; Homo sapiens death effector domain containing (DEDD), transcript variant 1, mRNA.
HSAP0406S00002692	2.584	2.564	0.115	2.011	1.571	1.004	2.821	2.791	0.201	NM_016406	CDS; Ufc1; Ufm1-conjugating enzyme 1; Homo sapiens Ufm1-conjugating enzyme 1 (Ufc1), mRNA.
HSAP0406S00002695	0.427	0.529	0.312	0.331	0.233	0.237	0.580	0.591	0.085	AL157417	CDS; DKFZp761E10121; hypothetical protein; Homo sapiens mRNA; cDNA DKFZp761E10121 (from clone DKFZp761E10121); partial cds.
HSAP0406S00002696	1.374	1.374	0.219	1.057	1.032	0.372	2.560	2.544	0.276	NM_000309	CDS; PPOX; protoporphyrinogen oxidase; Homo sapiens protoporphyrinogen oxidase (PPOX), nuclear gene encoding mitochondrial protein, mRNA.
HSAP0406S00002697	0.224	0.322	0.273	-0.067	-0.003	0.189	2.427	2.318	0.446	NM_003779	CDS; B4GALT3; UDP-Gal:betaGlcNAc beta 1,4- galactosyltransferase 3; Homo sapiens UDP-Gal:betaGlcNAc beta 1,4- galactosyltransferase, polypeptide 3 (B4GALT3), mRNA.
HSAP0406S00002698	0.268	0.263	0.195	0.481	0.438	0.197	0.411	0.399	0.124	NM_005099	CDS; ADAMTS4; a disintegrin and metalloproteinase with thrombospondin motifs-4 precursor; Homo sapiens a disintegrin-like and metalloprotease (reprolysin type) with thrombospondin type 1 motif, 4 (ADAMTS4), mRNA.
HSAP0406S00002700	0.647	0.705	0.179	-0.105	-0.037	0.145	0.362	0.493	0.389	NM_004550	CDS; NDUFS2; NADH dehydrogenase (ubiquinone) Fe-S protein 2, 49kDa (NADH-coenzyme Q reductase); Homo sapiens NADH dehydrogenase (ubiquinone) Fe-S protein 2, 49kDa (NADH-coenzyme Q reductase) (NDUFS2), mRNA.
HSAP0406S00002701	0.253	0.299	0.158	0.127	0.239	0.228	0.450	0.487	0.091	NM_004106	CDS; FCER1G; N/A; Homo sapiens Fc fragment of IgE, high affinity I, receptor for; gamma polypeptide (FCER1G), mRNA.
HSAP0406S00002702	0.274	0.274	0.060	0.060	0.117	0.283	0.199	0.216	0.106	NM_001643	CDS; APOA2; apolipoprotein A-II precursor; Homo sapiens apolipoprotein A-II (APOA2), mRNA.
HSAP0406S00002703	1.561	1.573	0.190	0.722	0.793	0.652	2.977	2.977	0.191	NM_032174	CDS; FLJ12770; hypothetical protein FLJ12770; Homo sapiens hypothetical protein FLJ12770 (FLJ12770), mRNA.
HSAP0406S00002705	0.171	0.171	0.145	0.088	0.083	0.100	0.275	0.300	0.137	Z30425	CDS; N/A; orphan nuclear hormone receptor; H.sapiens mRNA for orphan nuclear hormone receptor.
HSAP0406S00002706	0.461	0.481	0.137	0.373	0.404	0.166	0.156	0.185	0.138	AK127099	CDS; N/A; N/A; Homo sapiens cDNA FLJ45156 fis, clone BRAWH3042820.
HSAP0406S00002707	0.481	0.499	0.128	-0.054	-0.009	0.244	0.341	0.341	0.114	D10537	CDS; N/A; major structural protein of myelin; Homo sapiens mRNA for major structural protein of myelin, complete cds.
HSAP0406S00002709	1.155	1.248	0.237	1.234	0.986	0.712	2.001	2.058	0.150	BC020808	CDS; SDHC; succinate dehydrogenase complex, subunit C, precursor; Homo sapiens succinate dehydrogenase complex, subunit C, integral membrane protein, 15kDa, mRNA (cDNA clone MGC:23841 IMAGE:4291847), complete cds.
HSAP0406S00002710	0.186	0.181	0.054	-0.259	-0.232	0.152	0.457	0.479	0.099	AF461895	CDS; FP14381; unknown; Homo sapiens FP14381 mRNA, complete cds.
HSAP0406S00002711	0.384	0.451	0.241	0.001	0.085	0.196	0.513	0.568	0.254	NM_021642	CDS; FCGR2A; Fc fragment of IgG, low affinity IIa, receptor for (CD32); Homo sapiens Fc fragment of IgG, low affinity IIa, receptor for (CD32) (FCGR2A), mRNA.
HSAP0406S00002714	0.131	0.167	0.094	0.043	0.168	0.339	0.871	0.948	0.398	NM_002155	CDS; HSPA6; heat shock 70kDa protein 6 (HSP70B'); Homo sapiens heat shock 70kDa protein 6 (HSP70B') (HSPA6), mRNA.
HSAP0406S00002716	0.513	0.542	0.160	-0.061	-0.095	0.114	0.113	0.172	0.142	NM_000569	CDS; FCGR3A; Fc fragment of IgG, low affinity IIIa, receptor for (CD16); Homo sapiens Fc fragment of IgG, low affinity IIIa, receptor for (CD16) (FCGR3A), mRNA.
HSAP0406S00002717	1.270	1.285	0.342	0.954	0.839	0.543	2.145	2.295	0.456	NM_004001	CDS; FCGR2B; Fc fragment of IgG, low affinity IIb, receptor for (CD32) isoform 1; Homo sapiens Fc fragment of IgG, low affinity IIb, receptor for (CD32) (FCGR2B), transcript variant 1, mRNA.
HSAP0406S00002721	0.037	0.037	0.097	0.189	0.214	0.233	0.260	0.264	0.025	BX649184	CDS; DKFZp686L20250; hypothetical protein; Homo sapiens mRNA; cDNA DKFZp686L20250 (from clone DKFZp686L20250).
HSAP0406S00002723	0.867	0.874	0.127	0.521	0.464	0.254	1.256	1.280	0.060	BC038564	CDS; FLJ31052; FLJ31052 protein; Homo sapiens hypothetical protein FLJ31052, mRNA (cDNA clone IMAGE:3919753), partial cds.
HSAP0406S00002724	0.943	0.956	0.061	0.366	0.538	0.258	1.484	1.382	0.227	NM_152378	CDS; FLJ31052; hypothetical protein FLJ31052; Homo sapiens hypothetical protein FLJ31052 (FLJ31052), mRNA.
HSAP0406S00002725	0.795	0.816	0.258	0.872	0.930	0.287	1.147	1.171	0.201	BC006286	CDS; DUSP12; dual specificity phosphatase 12; Homo sapiens dual specificity phosphatase 12, mRNA (cDNA clone MGC:10337 IMAGE:3958403), complete cds.
HSAP0406S00002726	2.162	2.149	0.099	1.182	1.051	0.810	2.359	2.351	0.266	NM_007348	CDS; ATF6; activating transcription factor 6; Homo sapiens activating transcription factor 6 (ATF6), mRNA.
HSAP0406S00002727	0.321	0.337	0.083	-0.100	-0.033	0.233	0.344	0.335	0.142	BC018064	CDS; N/A; Similar to proteaseome (prosome, macropain) 28 subunit, 3; Homo sapiens mRNA similar to proteaseome (prosome, macropain) 28 subunit, 3 (cDNA clone MGC:26621 IMAGE:4816525), complete cds.
HSAP0406S00002730	0.312	0.439	0.312	-0.029	-0.063	0.128	0.154	0.211	0.183	NM_015441	CDS; OLFML2B; olfactomedin-like 2B; Homo sapiens olfactomedin-like 2B (OLFML2B), mRNA.
HSAP0406S00002731	0.153	0.188	0.110	0.266	0.309	0.248	0.145	0.147	0.057	NM_014697	CDS; CAPON; C-terminal PDZ domain ligand of neuronal nitric oxide synthase; Homo sapiens C-terminal PDZ domain ligand of neuronal nitric oxide synthase (CAPON), mRNA.
HSAP0406S00002733	0.323	0.286	0.123	-0.046	-0.013	0.247	0.227	0.244	0.108	NM_182581	CDS; LOC284680; hypothetical protein LOC284680; Homo sapiens hypothetical protein LOC284680 (LOC284680), mRNA.
HSAP0406S00002734	0.159	0.175	0.242	-0.183	-0.181	0.178	0.110	0.111	0.176	NM_053282	CDS; EAT2; SH2 domain-containing molecule EAT2; Homo sapiens SH2 domain-containing molecule EAT2 (EAT2), mRNA.
HSAP0406S00002735	0.935	0.998	0.191	0.522	0.646	0.549	2.932	2.950	0.193	NM_175866	CDS; KIS; kinase interacting stathmin; Homo sapiens kinase interacting with leukemia-associated gene (stathmin) (KIS), mRNA.
HSAP0406S00002736	0.334	0.372	0.132	0.335	0.345	0.213	1.329	1.378	0.500	NM_003115	CDS; UAP1; UDP-N-acteylglucosamine pyrophosphorylase 1; Homo sapiens UDP-N-acteylglucosamine pyrophosphorylase 1 (UAP1), mRNA.
HSAP0406S00002737	0.758	0.772	0.215	0.366	0.458	0.277	1.385	1.350	0.257	NM_006182	CDS; DDR2; discoidin domain receptor family, member 2 precursor; Homo sapiens discoidin domain receptor family, member 2 (DDR2), mRNA.
HSAP0406S00002738	1.702	1.814	0.299	1.347	1.458	0.288	2.541	2.595	0.233	AK022929	CDS; N/A; N/A; Homo sapiens cDNA FLJ12867 fis, clone NT2RP2003702, highly similar to Homo sapiens 17 beta-hydroxysteroid dehydrogenase type VII (HSD17B7) mRNA.
HSAP0406S00002740	0.082	0.082	?	0.419	0.476	0.132	-0.769	-0.769	?	AK123573	CDS; N/A; N/A; Homo sapiens cDNA FLJ41579 fis, clone CTONG2019704.
HSAP0406S00002741	0.063	0.109	0.113	0.099	0.075	0.187	0.358	0.344	0.096	NM_005613	CDS; RGS4; regulator of G-protein signaling 4; Homo sapiens regulator of G-protein signalling 4 (RGS4), mRNA.
HSAP0406S00002742	0.269	0.274	0.299	-0.268	-0.063	0.304	0.063	0.077	0.097	AF173551	CDS; N/A; MSTP106; Homo sapiens MSTP106 mRNA, complete cds.
HSAP0406S00002743	0.176	0.181	0.145	-0.056	-0.072	0.297	0.166	0.179	0.155	NM_003617	CDS; RGS5; regulator of G-protein signalling 5; Homo sapiens regulator of G-protein signalling 5 (RGS5), mRNA.
HSAP0406S00002744	1.750	1.765	0.151	1.738	1.487	0.545	2.264	2.308	0.189	NM_145697	CDS; CDCA1; cell division cycle associated 1; Homo sapiens cell division cycle associated 1 (CDCA1), transcript variant 1, mRNA.
HSAP0406S00002747	0.206	0.213	0.137	-0.097	-0.101	0.127	1.397	1.366	0.301	NM_002585	CDS; PBX1; pre-B-cell leukemia transcription factor 1; Homo sapiens pre-B-cell leukemia transcription factor 1 (PBX1), mRNA.
HSAP0406S00002748	0.007	-0.003	0.087	0.121	0.148	0.132	-0.015	0.008	0.106	AK093508	CDS; N/A; N/A; Homo sapiens cDNA FLJ36189 fis, clone TESTI2027238.
HSAP0406S00002752	0.363	0.322	0.141	0.105	0.111	0.201	0.127	0.117	0.095	NM_177398	CDS; LMX1A; LIM homeobox transcription factor 1, alpha isoform 6A; Homo sapiens LIM homeobox transcription factor 1, alpha (LMX1A), transcript variant 6A, mRNA.
HSAP0406S00002753	0.611	0.584	0.147	-0.233	-0.201	0.121	0.119	0.114	0.118	NM_006917	CDS; RXRG; retinoid X receptor, gamma; Homo sapiens retinoid X receptor, gamma (RXRG), mRNA.
HSAP0406S00002754	0.416	0.413	0.191	-0.017	0.094	0.321	0.186	0.186	0.176	NM_001005214	CDS; FLJ25811; FLJ25811 protein; Homo sapiens FLJ25811 protein (FLJ25811), mRNA.
HSAP0406S00002755	0.186	0.185	0.027	-0.091	-0.051	0.167	0.390	0.410	0.108	BC020945	CDS; LOC400794; LOC400794 protein; Homo sapiens hypothetical gene supported by BC030596, mRNA (cDNA clone IMAGE:4816496), partial cds.
HSAP0406S00002756	0.903	0.919	0.122	0.511	0.467	0.554	1.314	1.332	0.284	NM_004528	CDS; MGST3; microsomal glutathione S-transferase 3; Homo sapiens microsomal glutathione S-transferase 3 (MGST3), mRNA.
HSAP0406S00002758	0.371	0.408	0.126	0.903	0.880	0.428	1.300	1.286	0.121	NM_000696	CDS; ALDH9A1; aldehyde dehydrogenase 9A1; Homo sapiens aldehyde dehydrogenase 9 family, member A1 (ALDH9A1), mRNA.
HSAP0406S00002759	0.516	0.547	0.078	0.821	0.888	0.282	1.330	1.423	0.398	BC012108	CDS; N/A; Unknown (protein for MGC:20106); Homo sapiens cDNA clone MGC:20106 IMAGE:4643256, complete cds.
HSAP0406S00002760	1.924	1.937	0.210	1.553	1.615	0.709	2.591	2.498	0.231	AY359027	CDS; N/A; STMF151; Homo sapiens clone DNA16438 STMF151 (UNQ151) mRNA, complete cds.
HSAP0406S00002762	0.420	0.407	0.101	0.135	0.135	0.179	0.726	0.712	0.215	NM_012474	CDS; UCK2; uridine-cytidine kinase 2; Homo sapiens uridine-cytidine kinase 2 (UCK2), mRNA.
HSAP0406S00002764	0.245	0.294	0.155	0.028	0.024	0.112	0.228	0.243	0.049	AK055347	CDS; N/A; N/A; Homo sapiens cDNA FLJ30785 fis, clone FEBRA2000901.
HSAP0406S00002765	-0.049	-0.048	0.245	-0.052	-0.010	0.140	-0.211	-0.098	0.244	NM_138784	CDS; LOC116123; hypothetical protein BC014341; Homo sapiens hypothetical protein BC014341 (LOC116123), mRNA.
HSAP0406S00002766	0.476	0.463	0.167	0.190	0.241	0.288	0.539	0.588	0.196	AB040946	CDS; KIAA1513; KIAA1513 protein; Homo sapiens mRNA for KIAA1513 protein, partial cds.
HSAP0406S00002767	0.318	0.323	0.133	0.273	0.287	0.215	0.149	0.144	0.070	AF131746	CDS; N/A; Unknown; Homo sapiens clone 25151 mRNA sequence.
HSAP0406S00002768	1.241	1.252	0.214	0.726	0.675	0.370	2.111	2.254	0.406	NM_053053	CDS; STAF42; SPT3-associated factor 42; Homo sapiens SPT3-associated factor 42 (STAF42), mRNA.
HSAP0406S00002769	0.362	0.508	0.363	0.077	0.165	0.391	0.554	0.684	0.405	NM_199351	CDS; C1orf32; chromosome 1 open reading frame 32; Homo sapiens chromosome 1 open reading frame 32 (C1orf32), mRNA.
HSAP0406S00002770	0.515	0.539	0.086	0.039	0.068	0.291	0.004	0.140	0.343	NM_032858	CDS; FLJ14904; hypothetical protein FLJ14904; Homo sapiens hypothetical protein FLJ14904 (FLJ14904), mRNA.
HSAP0406S00002772	0.470	0.467	0.143	0.281	0.252	0.172	0.125	0.162	0.125	NM_005814	CDS; GPA33; transmembrane glycoprotein A33 precursor; Homo sapiens glycoprotein A33 (transmembrane) (GPA33), mRNA.
HSAP0406S00002773	0.511	0.514	0.106	-0.226	-0.273	0.235	0.245	0.253	0.051	AF119045	CDS; N/A; unknown; Homo sapiens unknown mRNA.
HSAP0406S00002775	1.599	1.711	0.467	1.361	1.446	0.537	2.593	2.635	0.720	NM_002697	CDS; POU2F1; POU domain, class 2, transcription factor 1; Homo sapiens POU domain, class 2, transcription factor 1 (POU2F1), mRNA.
HSAP0406S00002777	0.049	0.051	0.059	-0.078	-0.009	0.167	-0.038	-0.014	0.142	NM_198053	CDS; CD3Z; T-cell receptor zeta chain isoform 1 precursor; Homo sapiens CD3Z antigen, zeta polypeptide (TiT3 complex) (CD3Z), transcript variant 1, mRNA.
HSAP0406S00002778	0.577	0.720	0.502	0.340	0.505	0.540	1.918	2.110	0.520	NM_003851	CDS; CREG1; cellular repressor of E1A-stimulated genes; Homo sapiens cellular repressor of E1A-stimulated genes 1 (CREG1), mRNA.
HSAP0406S00002780	1.157	1.144	0.228	0.240	0.376	0.388	1.609	1.540	0.252	NM_052862	CDS; MK2S4; protein kinase substrate MK2S4; Homo sapiens protein kinase substrate MK2S4 (MK2S4), mRNA.
HSAP0406S00002781	0.127	0.138	0.204	-0.023	0.015	0.294	0.170	0.189	0.088	AY194294	CDS; N/A; INM04; Homo sapiens INM04 mRNA, complete cds.
HSAP0406S00002783	0.627	0.609	0.049	0.213	0.260	0.265	1.227	1.178	0.114	NM_003953	CDS; MPZL1; myelin protein zero-like 1 isoform a; Homo sapiens myelin protein zero-like 1 (MPZL1), transcript variant 1, mRNA.
HSAP0406S00002786	0.375	0.415	0.177	0.159	0.252	0.305	0.210	0.226	0.082	BC019890	CDS; MPZL1; MPZL1 protein; Homo sapiens myelin protein zero-like 1, mRNA (cDNA clone MGC:29834 IMAGE:5103084), complete cds.
HSAP0406S00002788	0.413	0.438	0.196	-0.076	-0.088	0.155	0.242	0.264	0.209	AF331033	CDS; N/A; AH-related protein; Homo sapiens AH-related protein mRNA, complete cds, alternatively spliced.
HSAP0406S00002789	1.877	1.758	0.576	0.521	0.861	0.736	2.559	2.444	0.732	NM_015415	CDS; DKFZP564B167; DKFZP564B167 protein; Homo sapiens DKFZP564B167 protein (DKFZP564B167), mRNA.
HSAP0406S00002790	1.818	1.704	0.399	0.444	0.719	0.866	2.682	2.543	0.601	AF116725	CDS; N/A; MSTP055; Homo sapiens MSTP055 mRNA, complete cds.
HSAP0406S00002792	0.243	0.254	0.104	0.126	0.119	0.214	0.292	0.300	0.093	AK091271	CDS; N/A; N/A; Homo sapiens cDNA FLJ33952 fis, clone CTONG2018614.
HSAP0406S00002793	0.204	0.181	0.103	-0.030	-0.041	0.124	0.397	0.413	0.049	NM_153832	CDS; GPR161; G protein-coupled receptor 161; Homo sapiens G protein-coupled receptor 161 (GPR161), mRNA.
HSAP0406S00002794	0.990	1.018	0.240	0.536	0.543	0.201	2.183	2.223	0.155	NM_152902	CDS; MGC3794; CG9578-like; Homo sapiens putative MAPK activating protein (MGC3794), mRNA.
HSAP0406S00002795	1.284	1.266	0.177	1.007	0.781	0.695	0.964	0.946	0.058	NM_199344	CDS; LOC375035; hypothetical protein LOC375035; Homo sapiens hypothetical protein LOC375035 (LOC375035), mRNA.
HSAP0406S00002797	0.054	0.054	?	0.217	0.230	0.108	-0.005	-0.005	?	BC007072	CDS; MGC12538; MGC12538 protein; Homo sapiens hypothetical protein MGC12538, mRNA (cDNA clone MGC:12538 IMAGE:3839075), complete cds.
HSAP0406S00002798	0.136	0.094	0.150	0.070	0.024	0.165	0.291	0.296	0.127	NM_005149	CDS; TBX19; T-box 19; Homo sapiens T-box 19 (TBX19), mRNA.
HSAP0406S00002799	0.112	0.091	0.126	-0.134	-0.089	0.236	0.263	0.259	0.041	NM_003175	CDS; XCL2; chemokine (C motif) ligand 2; Homo sapiens chemokine (C motif) ligand 2 (XCL2), mRNA.
HSAP0406S00002800	-0.008	0.010	0.106	-0.094	-0.041	0.199	0.042	0.072	0.069	NM_002995	CDS; XCL1; chemokine (C motif) ligand 1; Homo sapiens chemokine (C motif) ligand 1 (XCL1), mRNA.
HSAP0406S00002801	0.467	0.442	0.105	0.181	0.221	0.256	-0.011	-0.013	0.030	NM_001937	CDS; DPT; dermatopontin precursor; Homo sapiens dermatopontin (DPT), mRNA.
HSAP0406S00002802	0.326	0.379	0.223	0.006	0.026	0.260	0.451	0.462	0.209	NM_001677	CDS; ATP1B1; Na+/K+ -ATPase beta 1 subunit isoform a; Homo sapiens ATPase, Na+/K+ transporting, beta 1 polypeptide (ATP1B1), transcript variant 1, mRNA.
HSAP0406S00002803	0.271	0.285	0.273	0.287	0.321	0.287	1.949	1.949	0.203	NM_013330	CDS; NME7; nucleoside-diphosphate kinase 7 isoform a; Homo sapiens non-metastatic cells 7, protein expressed in (nucleoside-diphosphate kinase) (NME7), transcript variant 1, mRNA.
HSAP0406S00002804	0.620	0.614	0.192	0.296	0.299	0.110	1.945	1.961	0.143	U79751	CDS; JEM1; basic-leucine zipper nuclear factor; Human basic-leucine zipper nuclear factor (JEM-1) mRNA, complete cds.
HSAP0406S00002805	0.482	0.482	0.089	0.094	0.132	0.096	-0.073	-0.065	0.216	NM_021179	CDS; LOC57821; hypothetical protein LOC57821; Homo sapiens hypothetical protein LOC57821 (LOC57821), mRNA.
HSAP0406S00002806	1.231	1.282	0.260	0.643	0.610	0.466	2.452	2.511	0.329	AJ237724	CDS; TRMA; THTR-1 protein; Homo sapiens mRNA for thiamine transporter (THTR-1), partial.
HSAP0406S00002807	0.863	0.867	0.100	0.759	0.606	0.461	2.371	2.401	0.129	AF161337	CDS; N/A; HSPC074; Homo sapiens HSPC074 mRNA, partial cds.
HSAP0406S00002808	0.254	0.227	0.128	-0.069	0.021	0.326	-0.007	-0.013	0.044	M94010	CDS; F5; coagulation factor V; Human coagulation factor V (F5) mRNA, partial cds.
HSAP0406S00002811	0.283	0.342	0.230	0.000	-0.029	0.171	0.097	0.106	0.037	NM_000130	CDS; F5; coagulation factor V precursor; Homo sapiens coagulation factor V (proaccelerin, labile factor) (F5), mRNA.
HSAP0406S00002814	0.315	0.286	0.060	-0.004	0.089	0.309	0.063	0.120	0.139	NM_003005	CDS; SELP; selectin P precursor; Homo sapiens selectin P (granule membrane protein 140kDa, antigen CD62) (SELP), mRNA.
HSAP0406S00002816	0.002	0.024	0.116	0.143	0.209	0.288	0.571	0.686	0.328	M25280	CDS; LNHR; N/A; Human lymph node homing receptor mRNA, complete cds.
HSAP0406S00002819	-0.322	-0.313	0.097	-0.149	-0.120	0.232	-0.191	-0.179	0.112	M30640	CDS; ELAM1; endothelial leukocyte adhesion molecule 1; Human endothelial leukocyte adhesion molecule I (ELAM1) mRNA, complete cds.
HSAP0406S00002820	2.050	2.068	0.245	1.434	1.330	0.410	1.961	2.029	0.307	NM_033418	CDS; MGC9084; hypothetical protein MGC9084; Homo sapiens hypothetical protein MGC9084 (MGC9084), mRNA.
HSAP0406S00002821	1.924	1.932	0.059	1.438	1.314	0.434	2.024	2.062	0.188	NM_018186	CDS; FLJ10706; hypothetical protein FLJ10706; Homo sapiens hypothetical protein FLJ10706 (FLJ10706), mRNA.
HSAP0406S00002824	1.914	1.990	0.184	1.433	1.462	0.307	2.699	2.706	0.174	NM_020423	CDS; PACE-1; ezrin-binding partner PACE-1 isoform 1; Homo sapiens ezrin-binding partner PACE-1 (PACE-1), transcript variant 1, mRNA.
HSAP0406S00002825	0.083	0.056	0.137	-0.116	-0.175	0.213	-0.368	-0.338	0.066	AK130212	CDS; N/A; N/A; Homo sapiens cDNA FLJ26702 fis, clone PCD01871.
HSAP0406S00002826	1.141	1.060	0.237	0.723	0.778	0.295	2.134	2.145	0.416	NM_014970	CDS; KIFAP3; kinesin-associated protein 3; Homo sapiens kinesin-associated protein 3 (KIFAP3), mRNA.
HSAP0406S00002827	2.301	2.338	0.118	2.352	2.275	0.248	3.386	3.362	0.180	NM_152281	CDS; FLJ11752; hypothetical protein FLJ11752; Homo sapiens NTKL-binding protein 1 (FLJ11752), mRNA.
HSAP0406S00002829	0.399	0.374	0.119	0.169	0.175	0.099	0.209	0.197	0.071	NM_006902	CDS; PRRX1; paired mesoderm homeobox 1 isoform pmx-1a; Homo sapiens paired related homeobox 1 (PRRX1), transcript variant pmx-1a, mRNA.
HSAP0406S00002831	0.363	0.346	0.153	0.200	0.265	0.220	0.120	0.101	0.052	AK130711	CDS; N/A; N/A; Homo sapiens cDNA FLJ27201 fis, clone SYN03133.
HSAP0406S00002832	-0.206	-0.129	0.209	-0.125	-0.061	0.156	-0.100	-0.082	0.064	NM_025063	CDS; FLJ23550; hypothetical protein FLJ23550; Homo sapiens hypothetical protein FLJ23550 (FLJ23550), mRNA.
HSAP0406S00002833	-0.062	0.004	0.200	0.039	-0.004	0.194	0.177	0.162	0.135	NM_001002294	CDS; FMO3; flavin containing monooxygenase 3 isoform 2; Homo sapiens flavin containing monooxygenase 3 (FMO3), transcript variant 2, mRNA.
HSAP0406S00002834	0.257	0.269	0.102	0.138	0.165	0.185	0.243	0.283	0.195	BC005894	CDS; FMO2; flavin containing monooxygenase 2; Homo sapiens flavin containing monooxygenase 2, mRNA (cDNA clone MGC:14468 IMAGE:4293031), complete cds.
HSAP0406S00002835	0.342	0.336	0.097	0.005	0.034	0.085	0.344	0.376	0.203	BC047129	CDS; FMO1; FMO1 protein; Homo sapiens flavin containing monooxygenase 1, mRNA (cDNA clone MGC:47767 IMAGE:5186727), complete cds.
HSAP0406S00002836	0.057	0.090	0.137	-0.042	-0.050	0.200	0.133	0.179	0.155	AF116629	CDS; N/A; PRO1257; Homo sapiens PRO1257 mRNA, complete cds.
HSAP0406S00002837	1.591	1.549	0.204	1.214	1.207	0.514	2.547	2.538	0.058	BC002780	CDS; FMO4; flavin containing monooxygenase 4; Homo sapiens flavin containing monooxygenase 4, mRNA (cDNA clone MGC:3785 IMAGE:3618884), complete cds.
HSAP0406S00002838	1.818	1.814	0.157	1.508	1.357	0.320	2.358	2.364	0.225	NM_015172	CDS; XTP2; HBxAg transactivated protein 2; Homo sapiens HBxAg transactivated protein 2 (XTP2), mRNA.
HSAP0406S00002843	0.238	0.221	0.129	0.286	0.228	0.247	0.251	0.232	0.198	BC029261	CDS; MYOC; myocilin; Homo sapiens myocilin, trabecular meshwork inducible glucocorticoid response, mRNA (cDNA clone MGC:34504 IMAGE:5179076), complete cds.
HSAP0406S00002844	2.194	2.159	0.406	1.025	1.054	0.711	2.066	2.101	0.216	NM_201994	CDS; VAMP4; vesicle-associated membrane protein 4; Homo sapiens vesicle-associated membrane protein 4 (VAMP4), transcript variant 1, mRNA.
HSAP0406S00002846	1.749	1.742	0.235	1.224	1.394	0.550	2.703	2.733	0.075	NM_015935	CDS; CGI-01; CGI-01 protein isoform 1; Homo sapiens CGI-01 protein (CGI-01), transcript variant 1, mRNA.
HSAP0406S00002849	0.058	0.144	0.256	-0.346	-0.243	0.293	-0.060	-0.030	0.177	NM_015569	CDS; DNM3; dynamin 3; Homo sapiens dynamin 3 (DNM3), mRNA.
HSAP0406S00002850	1.091	1.098	0.146	1.014	0.939	0.449	1.765	1.860	0.256	AL035301	CDS; N/A; hypothetical protein; H.sapiens gene from PAC 106H8.
HSAP0406S00002851	0.030	0.002	0.106	-0.069	-0.014	0.261	0.127	0.113	0.139	AL035295	CDS; N/A; hypothetical protein; H.sapiens gene from PAC 106H8, similar to Dynamin.
HSAP0406S00002852	1.274	1.324	0.179	0.726	0.911	0.501	2.020	2.039	0.216	NM_002642	CDS; PIGC; phosphatidylinositol glycan, class C; Homo sapiens phosphatidylinositol glycan, class C (PIGC), transcript variant 2, mRNA.
HSAP0406S00002853	1.666	1.638	0.450	0.591	0.753	0.495	3.207	3.201	0.362	NM_016227	CDS; C1orf9; membrane protein CH1; Homo sapiens chromosome 1 open reading frame 9 (C1orf9), mRNA.
HSAP0406S00002855	0.363	0.364	0.087	0.182	0.171	0.065	-0.050	-0.050	0.043	NM_000639	CDS; TNFSF6; apoptosis (APO-1) antigen ligand 1; Homo sapiens tumor necrosis factor (ligand) superfamily, member 6 (TNFSF6), mRNA.
HSAP0406S00002856	0.159	0.169	0.053	-0.021	0.024	0.178	-0.058	-0.034	0.205	AY358868	CDS; N/A; GITRL; Homo sapiens clone DNA19355 GITRL (UNQ149) mRNA, complete cds.
HSAP0406S00002858	0.001	-0.001	0.047	0.184	0.174	0.242	0.371	0.395	0.165	NM_003326	CDS; TNFSF4; tumor necrosis factor (ligand) superfamily, member 4; Homo sapiens tumor necrosis factor (ligand) superfamily, member 4 (tax-transcriptionally activated glycoprotein 1, 34kDa) (TNFSF4), mRNA.
HSAP0406S00002860	0.779	0.895	0.248	0.718	0.705	0.458	0.566	0.662	0.257	NM_004905	CDS; PRDX6; peroxiredoxin 6; Homo sapiens peroxiredoxin 6 (PRDX6), mRNA.
HSAP0406S00002861	0.094	0.091	0.129	0.527	0.318	0.295	0.100	0.111	0.092	NM_178527	CDS; MGC43026; hypothetical protein MGC43026; Homo sapiens hypothetical protein MGC43026 (MGC43026), mRNA.
HSAP0406S00002862	0.126	0.160	0.104	0.067	0.042	0.288	0.343	0.388	0.177	NM_198493	CDS; FLJ45235; FLJ45235 protein; Homo sapiens FLJ45235 protein (FLJ45235), mRNA.
HSAP0406S00002863	1.274	1.306	0.127	1.157	0.993	0.588	1.391	1.421	0.340	NM_014458	CDS; KLEIP; kelch-like ECT2 interacting protein; Homo sapiens kelch-like ECT2 interacting protein (KLEIP), mRNA.
HSAP0406S00002864	2.371	2.352	0.153	2.203	2.061	0.398	3.104	3.092	0.081	BC033154	CDS; dJ383J4.3; dJ383J4.3 protein; Homo sapiens hypothetical gene supported by BC007071, mRNA (cDNA clone MGC:45781 IMAGE:4139038), complete cds.
HSAP0406S00002865	2.494	2.491	0.129	2.171	2.066	0.534	3.132	3.190	0.134	AK056348	CDS; N/A; N/A; Homo sapiens cDNA FLJ31786 fis, clone NT2RI2008526.
HSAP0406S00002866	2.463	2.560	0.278	2.192	2.070	0.476	3.187	3.170	0.266	NM_018122	CDS; FLJ10514; hypothetical protein FLJ10514; Homo sapiens hypothetical protein FLJ10514 (FLJ10514), mRNA.
HSAP0406S00002869	3.879	3.828	0.191	3.471	3.169	0.859	3.565	3.613	0.158	AK057310	CDS; N/A; N/A; Homo sapiens cDNA FLJ32748 fis, clone TESTI2001556, weakly similar to ZINC FINGER PROTEIN 151.
HSAP0406S00002871	0.479	0.548	0.178	0.032	0.096	0.206	0.656	0.677	0.074	NM_000488	CDS; SERPINC1; serine (or cysteine) proteinase inhibitor, clade C (antithrombin), member 1; Homo sapiens serine (or cysteine) proteinase inhibitor, clade C (antithrombin), member 1 (SERPINC1), mRNA.
HSAP0406S00002873	0.358	0.350	0.208	0.135	0.171	0.120	0.073	0.117	0.174	AB095945	CDS; KIAA2025; KIAA2025 protein; Homo sapiens mRNA for KIAA2025 protein.
HSAP0406S00002875	0.222	0.263	0.163	0.072	-0.034	0.237	0.110	0.074	0.119	NM_005684	CDS; GPR52; G protein-coupled receptor 52; Homo sapiens G protein-coupled receptor 52 (GPR52), mRNA.
HSAP0406S00002880	0.858	0.873	0.110	1.040	0.839	0.522	2.636	2.566	0.369	AB007940	CDS; KIAA0471; KIAA0471 protein; Homo sapiens mRNA for KIAA0471 protein, partial cds.
HSAP0406S00002885	2.605	2.558	0.438	1.853	1.990	0.602	3.263	3.163	0.348	NM_014412	CDS; SIP; calcyclin binding protein; Homo sapiens Siah-interacting protein (SIP), mRNA.
HSAP0406S00002886	2.947	2.883	0.313	1.889	1.890	0.795	4.149	4.141	0.050	NM_022100	CDS; MRPS14; mitochondrial ribosomal protein S14; Homo sapiens mitochondrial ribosomal protein S14 (MRPS14), nuclear gene encoding mitochondrial protein, mRNA.
HSAP0406S00002887	0.310	0.371	0.159	0.128	0.222	0.206	0.313	0.317	0.119	AL049689	CDS; N/A; hypothetical protein; Novel human mRNA from chromosome 1, similar to Tenascin-R.
HSAP0406S00002888	0.226	0.251	0.212	0.069	0.102	0.203	0.891	0.794	0.251	NM_014656	CDS; KIAA0040; KIAA0040 gene product; Homo sapiens KIAA0040 gene product (KIAA0040), mRNA.
HSAP0406S00002891	0.337	0.352	0.236	0.176	0.145	0.225	0.387	0.350	0.132	X98085	CDS; N/A; tenascin-R; H.sapiens mRNA for tenascin-R.
HSAP0406S00002892	0.419	0.453	0.091	0.333	0.295	0.175	0.319	0.302	0.090	BC031108	CDS; N/A; Unknown (protein for MGC:34009); Homo sapiens cDNA clone MGC:34009 IMAGE:5296077, complete cds.
HSAP0406S00002895	2.080	2.047	0.389	1.261	1.165	0.541	1.672	1.628	0.251	NM_022457	CDS; COP1; constitutive photomorphogenic protein isoform a; Homo sapiens constitutive photomorphogenic protein (COP1), transcript variant 1, mRNA.
HSAP0406S00002897	0.435	0.434	0.071	0.032	0.026	0.076	-0.159	-0.145	0.040	NM_020318	CDS; PAPPA2; pappalysin 2 isoform 1; Homo sapiens pappalysin 2 (PAPPA2), transcript variant 1, mRNA.
HSAP0406S00002900	0.559	0.565	0.266	-0.179	-0.133	0.205	0.126	0.136	0.077	NM_004319	CDS; ASTN; astrotactin isoform 1; Homo sapiens astrotactin (ASTN), transcript variant 1, mRNA.
HSAP0406S00002902	0.612	0.603	0.096	-0.053	-0.072	0.155	0.542	0.625	0.282	AB051534	CDS; KIAA1747; KIAA1747 protein; Homo sapiens mRNA for KIAA1747 protein, partial cds.
HSAP0406S00002907	0.277	0.231	0.129	0.276	0.305	0.142	-0.030	-0.030	0.064	AK090411	CDS; FLJ00305; FLJ00305 protein; Homo sapiens mRNA for FLJ00305 protein.
HSAP0406S00002910	0.270	0.271	0.161	0.090	0.134	0.314	0.543	0.585	0.206	NM_170692	CDS; RASAL2; RAS protein activator like 2 isoform 2; Homo sapiens RAS protein activator like 2 (RASAL2), transcript variant 2, mRNA.
HSAP0406S00002911	-0.032	0.076	0.267	0.149	0.211	0.298	0.052	0.061	0.262	AK127614	CDS; N/A; N/A; Homo sapiens cDNA FLJ45712 fis, clone FEKID2002231.
HSAP0406S00002913	0.300	0.306	0.075	0.262	0.284	0.193	-0.131	-0.044	0.190	NM_001001689	CDS; FLJ44005; FLJ44005 protein; Homo sapiens FLJ44005 protein (FLJ44005), mRNA.
HSAP0406S00002914	0.459	0.450	0.107	-0.065	-0.018	0.146	0.130	0.159	0.070	AK093269	CDS; N/A; N/A; Homo sapiens cDNA FLJ35950 fis, clone TESTI2012090.
HSAP0406S00002916	0.548	0.582	0.150	0.217	0.275	0.286	1.078	1.206	0.445	NM_207467	CDS; FLJ35530; FLJ35530 protein; Homo sapiens FLJ35530 protein (FLJ35530), mRNA.
HSAP0406S00002917	0.155	0.208	0.133	0.245	0.235	0.224	0.406	0.455	0.298	AK096082	CDS; N/A; N/A; Homo sapiens cDNA FLJ38763 fis, clone KIDNE2014119.
HSAP0406S00002918	0.191	0.145	0.114	0.099	0.076	0.189	0.215	0.253	0.117	NM_152663	CDS; RALGPS2; Ral GEF with PH domain and SH3 binding motif 2; Homo sapiens Ral GEF with PH domain and SH3 binding motif 2 (RALGPS2), mRNA.
HSAP0406S00002919	0.097	0.124	0.085	0.125	0.145	0.152	0.165	0.156	0.040	NM_004673	CDS; ANGPTL1; angiopoietin-like 1 precursor; Homo sapiens angiopoietin-like 1 (ANGPTL1), mRNA.
HSAP0406S00002921	0.639	0.628	0.272	0.346	0.302	0.183	0.546	0.549	0.106	AB007944	CDS; KIAA0475; KIAA0475 protein; Homo sapiens mRNA for KIAA0475 protein, partial cds.
HSAP0406S00002923	0.729	0.769	0.188	0.403	0.414	0.126	1.156	1.165	0.190	NM_022371	CDS; TOR3A; torsin family 3, member A; Homo sapiens torsin family 3, member A (TOR3A), mRNA.
HSAP0406S00002925	0.225	0.199	0.214	-0.144	-0.175	0.142	0.228	0.199	0.165	BX538317	CDS; DKFZp686A02165; hypothetical protein; Homo sapiens mRNA; cDNA DKFZp686A02165 (from clone DKFZp686A02165).
HSAP0406S00002927	0.513	0.517	0.169	0.165	0.233	0.226	1.238	1.212	0.167	NM_003101	CDS; SOAT1; sterol O-acyltransferase (acyl-Coenzyme A: cholesterol acyltransferase) 1; Homo sapiens sterol O-acyltransferase (acyl-Coenzyme A: cholesterol acyltransferase) 1 (SOAT1), transcript variant 688113, mRNA.
HSAP0406S00002928	1.044	1.053	0.053	1.062	1.041	0.321	1.293	1.494	0.528	NM_144696	CDS; DKFZp686H1423; hypothetical protein FLJ32940 isoform 1; Homo sapiens hypothetical protein FLJ32940 (DKFZp686H1423), transcript variant 1, mRNA.
HSAP0406S00002932	0.392	0.353	0.101	-0.109	-0.038	0.197	0.276	0.294	0.138	NM_014625	CDS; NPHS2; podocin; Homo sapiens nephrosis 2, idiopathic, steroid-resistant (podocin) (NPHS2), mRNA.
HSAP0406S00002933	0.300	0.297	0.102	0.034	0.051	0.206	0.230	0.248	0.070	NM_173533	CDS; TDRD5; tudor domain containing 5; Homo sapiens tudor domain containing 5 (TDRD5), mRNA.
HSAP0406S00002935	0.454	0.475	0.143	-0.061	-0.023	0.198	0.216	0.252	0.104	NM_173509	CDS; MGC16664; hypothetical protein MGC16664; Homo sapiens hypothetical protein MGC16664 (MGC16664), mRNA.
HSAP0406S00002936	0.935	0.885	0.155	0.737	0.623	0.229	1.479	1.571	0.227	NM_145034	CDS; LOC163590; AF464140; Homo sapiens AF464140 (LOC163590), mRNA.
HSAP0406S00002937	0.114	0.114	0.157	-0.018	0.053	0.311	-0.059	-0.059	0.037	NM_022347	CDS; IFRG15; IFRG15 protein; Homo sapiens IFRG15 protein (IFRG15), mRNA.
HSAP0406S00002938	1.938	1.977	0.412	0.914	1.188	0.629	2.557	2.532	0.571	BC004969	CDS; LAP1B; LAP1B protein; Homo sapiens lamina-associated polypeptide 1B, mRNA (cDNA clone IMAGE:2906290), complete cds.
HSAP0406S00002939	1.361	1.511	0.372	0.381	0.493	0.455	1.565	1.669	0.246	NM_015602	CDS; LAP1B; lamina-associated polypeptide 1B; Homo sapiens lamina-associated polypeptide 1B (LAP1B), mRNA.
HSAP0406S00002941	-0.292	-0.268	0.176	-0.107	-0.134	0.282	-0.100	-0.098	0.007	AL050126	CDS; DKFZp586G011; hypothetical protein; Homo sapiens mRNA; cDNA DKFZp586G011 (from clone DKFZp586G011).
HSAP0406S00002942	2.130	2.175	0.424	1.152	1.177	0.581	3.381	3.406	0.540	NM_014810	CDS; CAP350; centrosome-associated protein 350; Homo sapiens centrosome-associated protein 350 (CAP350), mRNA.
HSAP0406S00002945	0.970	0.982	0.136	0.276	0.519	0.473	1.876	1.850	0.090	NM_002826	CDS; QSCN6; quiescin Q6 isoform a; Homo sapiens quiescin Q6 (QSCN6), transcript variant 1, mRNA.
HSAP0406S00002946	0.399	0.401	0.107	0.060	0.042	0.086	0.295	0.294	0.140	AY358491	CDS; N/A; GLLV3061; Homo sapiens clone DNA125192 GLLV3061 (UNQ3061) mRNA, complete cds.
HSAP0406S00002947	0.111	0.153	0.132	0.458	0.410	0.126	0.134	0.137	0.147	BC067355	CDS; N/A; Unknown (protein for MGC:78651); Homo sapiens cDNA clone MGC:78651 IMAGE:5933603, complete cds.
HSAP0406S00002948	0.375	0.394	0.078	-0.201	-0.162	0.144	0.419	0.437	0.067	AK074447	CDS; N/A; N/A; Homo sapiens cDNA FLJ23867 fis, clone LNG09729.
HSAP0406S00002949	0.108	0.140	0.150	0.009	0.055	0.159	0.071	0.075	0.095	NM_033343	CDS; LHX4; LIM homeobox protein 4; Homo sapiens LIM homeobox 4 (LHX4), mRNA.
HSAP0406S00002951	1.575	1.690	0.359	1.117	1.259	0.753	1.908	2.126	0.585	NM_032360	CDS; ACBD6; acyl-Coenzyme A binding domain containing 6; Homo sapiens acyl-Coenzyme A binding domain containing 6 (ACBD6), mRNA.
HSAP0406S00002952	1.124	1.085	0.089	1.035	0.977	0.383	1.941	2.008	0.168	NM_004736	CDS; XPR1; xenotropic and polytropic retrovirus receptor; Homo sapiens xenotropic and polytropic retrovirus receptor (XPR1), mRNA.
HSAP0406S00002954	0.558	0.552	0.334	0.232	0.119	0.158	0.589	0.692	0.363	AB046834	CDS; KIAA1614; KIAA1614 protein; Homo sapiens mRNA for KIAA1614 protein, partial cds.
HSAP0406S00002955	0.347	0.349	0.079	-0.022	0.005	0.144	0.304	0.293	0.141	BC031957	CDS; N/A; Unknown (protein for IMAGE:4838390); Homo sapiens, clone IMAGE:4838390, mRNA, partial cds.
HSAP0406S00002956	1.118	1.097	0.206	0.120	0.123	0.093	0.496	0.477	0.117	AK056657	CDS; N/A; N/A; Homo sapiens cDNA FLJ32095 fis, clone OCBBF2000998.
HSAP0406S00002957	0.557	0.548	0.455	0.297	0.472	0.452	1.087	1.109	0.462	NM_005819	CDS; STX6; syntaxin 6; Homo sapiens syntaxin 6 (STX6), mRNA.
HSAP0406S00002959	1.623	1.535	0.232	0.936	0.986	0.297	1.764	1.800	0.249	AF031469	CDS; MR1D; MHC class I-related protein 1 isoform D; Homo sapiens MHC class I related protein 1 isoform D (MR1D) mRNA, complete cds.
HSAP0406S00002961	1.447	1.484	0.893	0.065	0.605	1.199	2.670	2.566	0.368	NM_016545	CDS; IER5; immediate early response 5; Homo sapiens immediate early response 5 (IER5), mRNA.
HSAP0406S00002962	-0.083	-0.045	0.120	0.255	0.277	0.222	0.292	0.292	0.053	AF387616	CDS; N/A; gm140; Homo sapiens gm140 mRNA, partial cds.
HSAP0406S00002963	0.242	0.262	0.118	-0.164	-0.134	0.261	0.190	0.206	0.144	AF387615	CDS; N/A; gm139; Homo sapiens gm139 mRNA, partial cds.
HSAP0406S00002964	0.323	0.376	0.198	0.272	0.284	0.137	0.595	0.593	0.159	NM_000721	CDS; CACNA1E; calcium channel, voltage-dependent, alpha 1E subunit; Homo sapiens calcium channel, voltage-dependent, alpha 1E subunit (CACNA1E), mRNA.
HSAP0406S00002965	0.312	0.320	0.154	0.173	0.120	0.211	0.452	0.410	0.107	AL161952	CDS; DKFZp434M0813; hypothetical protein; Homo sapiens mRNA; cDNA DKFZp434M0813 (from clone DKFZp434M0813); partial cds.
HSAP0406S00002966	0.297	0.336	0.164	-0.297	-0.035	0.449	0.047	0.052	0.018	NM_172000	CDS; HE9; putative membrane protein HE9; Homo sapiens putative membrane protein HE9 (HE9), mRNA.
HSAP0406S00002967	0.109	0.119	0.208	0.242	0.189	0.237	0.075	0.087	0.138	NM_032267	CDS; RGSL2; regulator of G-protein signalling like 2; Homo sapiens regulator of G-protein signalling like 2 (RGSL2), mRNA.
HSAP0406S00002968	0.245	0.199	0.237	-0.019	-0.030	0.159	0.044	0.103	0.193	AK128152	CDS; N/A; N/A; Homo sapiens cDNA FLJ46275 fis, clone TESTI4029651.
HSAP0406S00002969	-0.174	-0.165	0.054	0.105	0.119	0.152	-0.271	-0.229	0.159	AF336876	CDS; FKSG49; FKSG49; Homo sapiens FKSG49 (FKSG49) mRNA, complete cds.
HSAP0406S00002970	0.070	0.012	0.142	0.053	0.072	0.265	0.016	0.126	0.231	NM_021133	CDS; RNASEL; ribonuclease L; Homo sapiens ribonuclease L (2',5'-oligoisoadenylate synthetase-dependent) (RNASEL), mRNA.
HSAP0406S00002971	1.823	1.807	0.311	1.650	1.793	0.379	2.640	2.588	0.270	NM_002928	CDS; RGS16; regulator of G-protein signalling 16; Homo sapiens regulator of G-protein signalling 16 (RGS16), mRNA.
HSAP0406S00002972	0.786	0.794	0.148	0.487	0.602	0.456	1.323	1.379	0.216	BC034591	CDS; LOC284648; LOC284648 protein; Homo sapiens hypothetical protein LOC284648, mRNA (cDNA clone IMAGE:4837056), partial cds.
HSAP0406S00002973	0.249	0.284	0.136	0.000	-0.007	0.266	0.170	0.184	0.134	NM_033345	CDS; RGS8; regulator of G-protein signalling 8; Homo sapiens regulator of G-protein signalling 8 (RGS8), mRNA.
HSAP0406S00002974	0.289	0.382	0.234	-0.054	-0.049	0.207	0.226	0.234	0.056	NM_030769	CDS; NPL; N-acetylneuraminate pyruvate lyase; Homo sapiens N-acetylneuraminate pyruvate lyase (dihydrodipicolinate synthase) (NPL), mRNA.
HSAP0406S00002975	0.573	0.555	0.066	0.201	0.356	0.312	2.594	2.561	0.337	L13848	CDS; DDX9; RNA helicase A; Human RNA helicase A mRNA, complete cds.
HSAP0406S00002979	0.078	0.096	0.114	-0.183	-0.213	0.141	0.163	0.160	0.040	NM_030933	CDS; C1orf14; chromosome 1 open reading frame 14; Homo sapiens chromosome 1 open reading frame 14 (C1orf14), mRNA.
HSAP0406S00002980	0.644	0.603	0.231	0.392	0.401	0.212	1.444	1.486	0.327	NM_002293	CDS; LAMC1; laminin, gamma 1 precursor; Homo sapiens laminin, gamma 1 (formerly LAMB2) (LAMC1), mRNA.
HSAP0406S00002982	0.575	0.583	0.145	0.222	0.197	0.195	0.339	0.365	0.120	NM_005562	CDS; LAMC2; laminin, gamma 2 isoform a precursor; Homo sapiens laminin, gamma 2 (LAMC2), transcript variant 1, mRNA.
HSAP0406S00002984	0.466	0.459	0.105	0.076	0.131	0.157	0.741	0.775	0.155	NM_015039	CDS; NMNAT2; nicotinamide mononucleotide adenylyltransferase 2 isoform 1; Homo sapiens nicotinamide nucleotide adenylyltransferase 2 (NMNAT2), transcript variant 1, mRNA.
HSAP0406S00002985	1.376	1.388	0.191	0.172	0.536	0.658	1.677	1.757	0.247	AL050020	source; N/A; N/A; Homo sapiens mRNA; cDNA DKFZp564C196 (from clone DKFZp564C196).
HSAP0406S00002987	1.537	1.578	0.223	1.127	1.019	0.346	2.249	2.259	0.180	NM_173156	CDS; C1orf16; SMG-7 homolog isoform 1; Homo sapiens chromosome 1 open reading frame 16 (C1orf16), transcript variant 1, mRNA.
HSAP0406S00002990	0.340	0.351	0.228	-0.033	-0.003	0.224	0.317	0.327	0.117	NM_000433	CDS; NCF2; neutrophil cytosolic factor 2; Homo sapiens neutrophil cytosolic factor 2 (65kDa, chronic granulomatous disease, autosomal 2) (NCF2), mRNA.
HSAP0406S00002991	0.609	0.534	0.216	0.320	0.395	0.236	1.741	1.831	0.500	NM_005717	CDS; ARPC5; actin related protein 2/3 complex subunit 5; Homo sapiens actin related protein 2/3 complex, subunit 5, 16kDa (ARPC5), mRNA.
HSAP0406S00002992	0.502	0.613	0.363	0.391	0.411	0.188	0.538	0.541	0.040	NM_203454	CDS; MGC26594; hypothetical protein MGC26594; Homo sapiens hypothetical protein MGC26594 (MGC26594), mRNA.
HSAP0406S00002993	0.532	0.530	0.067	0.129	0.160	0.325	2.120	2.004	0.548	NM_015149	CDS; RGL1; ral guanine nucleotide dissociation stimulator-like 1; Homo sapiens ral guanine nucleotide dissociation stimulator-like 1 (RGL1), mRNA.
HSAP0406S00002994	0.283	0.298	0.088	0.140	0.205	0.142	0.382	0.370	0.148	BC019709	CDS; GLT25D2; GLT25D2 protein; Homo sapiens glycosyltransferase 25 domain containing 2, mRNA (cDNA clone IMAGE:4931499), partial cds.
HSAP0406S00002995	0.149	0.216	0.364	0.103	0.079	0.241	-0.079	-0.063	0.052	NM_015101	CDS; GLT25D2; glycosyltransferase 25 domain containing 2; Homo sapiens glycosyltransferase 25 domain containing 2 (GLT25D2), mRNA.
HSAP0406S00002996	0.891	0.859	0.392	0.410	0.646	0.429	0.874	0.843	0.246	AF288394	CDS; N/A; C1orf19; Homo sapiens C1orf19 mRNA, partial cds.
HSAP0406S00002998	0.167	0.128	0.085	0.106	0.071	0.175	0.228	0.223	0.250	AF361250	CDS; PIH4; pregnancy-induced hypertension syndrome-related protein 4; Homo sapiens pregnancy-induced hypertension syndrome-related protein 4 (PIH4) mRNA, partial cds.
HSAP0406S00002999	0.303	0.318	0.147	0.008	-0.012	0.164	0.283	0.298	0.215	NM_030806	CDS; C1orf21; chromosome 1 open reading frame 21; Homo sapiens chromosome 1 open reading frame 21 (C1orf21), mRNA.
HSAP0406S00003000	0.190	0.195	0.230	0.011	0.056	0.115	0.121	0.105	0.217	BC016464	CDS; C1orf22; chromosome 1 open reading frame 22; Homo sapiens chromosome 1 open reading frame 22, mRNA (cDNA clone IMAGE:4152945), complete cds.
HSAP0406S00003002	0.746	0.728	0.083	0.420	0.467	0.430	2.323	2.287	0.277	NM_025191	CDS; C1orf22; chromosome 1 open reading frame 22; Homo sapiens chromosome 1 open reading frame 22 (C1orf22), mRNA.
HSAP0406S00003005	0.641	0.730	0.431	0.682	0.789	0.387	0.990	0.958	0.129	NM_052966	CDS; C1orf24; niban protein; Homo sapiens chromosome 1 open reading frame 24 (C1orf24), mRNA.
HSAP0406S00003006	0.386	0.420	0.127	0.439	0.470	0.206	0.357	0.402	0.146	NM_007212	CDS; RNF2; ring finger protein 2; Homo sapiens ring finger protein 2 (RNF2), mRNA.
HSAP0406S00003008	0.908	1.023	0.352	0.523	0.559	0.390	1.801	1.925	0.352	NM_030934	CDS; C1orf25; N2,N2-dimethylguanosine tRNA methyltransferase-like; Homo sapiens chromosome 1 open reading frame 25 (C1orf25), mRNA.
HSAP0406S00003009	1.232	1.185	0.289	0.473	0.590	0.459	2.033	2.128	0.433	NM_017673	CDS; C1orf26; chromosome 1 open reading frame 26; Homo sapiens chromosome 1 open reading frame 26 (C1orf26), mRNA.
HSAP0406S00003012	1.825	1.805	0.203	1.309	1.292	0.435	2.850	2.822	0.341	NM_016389	CDS; IVNS1ABP; influenza virus NS1A binding protein isoform b; Homo sapiens influenza virus NS1A binding protein (IVNS1ABP), transcript variant 2, mRNA.
HSAP0406S00003014	0.212	0.208	0.066	0.104	0.116	0.196	0.037	0.061	0.070	NM_031935	CDS; FIBL-6; hemicentin; Homo sapiens hemicentin (FIBL-6), mRNA.
HSAP0406S00003019	0.043	0.045	0.092	0.155	0.133	0.254	0.031	0.085	0.186	NM_005807	CDS; PRG4; proteoglycan 4; Homo sapiens proteoglycan 4, (megakaryocyte stimulating factor, articular superficial zone protein, camptodactyly, arthropathy, coxa vara, pericarditis syndrome) (PRG4), mRNA.
HSAP0406S00003020	1.792	1.822	0.280	1.249	1.311	0.320	2.204	2.202	0.452	NM_003292	CDS; TPR; translocated promoter region (to activated MET oncogene); Homo sapiens translocated promoter region (to activated MET oncogene) (TPR), mRNA.
HSAP0406S00003022	1.742	1.851	0.530	1.096	1.112	0.427	2.239	2.186	0.580	NM_017847	CDS; C1orf27; chromosome 1 open reading frame 27; Homo sapiens chromosome 1 open reading frame 27 (C1orf27), mRNA.
HSAP0406S00003023	-0.051	-0.015	0.161	0.105	0.125	0.177	-0.218	-0.190	0.103	NM_022375	CDS; OCLM; oculomedin; Homo sapiens oculomedin (OCLM), mRNA.
HSAP0406S00003028	-0.068	-0.082	0.324	0.155	0.234	0.317	-0.049	0.025	0.186	AF076465	CDS; N/A; PhLOP2; Homo sapiens PhLOP2 mRNA, complete cds.
HSAP0406S00003029	0.147	0.138	0.127	-0.067	0.011	0.358	0.476	0.452	0.153	NM_000963	CDS; PTGS2; prostaglandin-endoperoxide synthase 2 precursor; Homo sapiens prostaglandin-endoperoxide synthase 2 (prostaglandin G/H synthase and cyclooxygenase) (PTGS2), mRNA.
HSAP0406S00003030	0.379	0.341	0.163	0.229	0.276	0.290	1.065	1.122	0.283	NM_024420	CDS; PLA2G4A; phospholipase A2, group IVA; Homo sapiens phospholipase A2, group IVA (cytosolic, calcium-dependent) (PLA2G4A), mRNA.
HSAP0406S00003032	1.017	1.044	0.148	0.121	0.111	0.298	0.553	0.579	0.113	NM_199051	CDS; DBCCR1L; DBCCR1-like; Homo sapiens DBCCR1-like (DBCCR1L), mRNA.
HSAP0406S00003033	-0.306	-0.199	0.364	-0.181	-0.162	0.213	-0.307	-0.253	0.146	NM_130782	CDS; RGS18; regulator of G-protein signalling 18; Homo sapiens regulator of G-protein signalling 18 (RGS18), mRNA.
HSAP0406S00003034	2.683	2.510	0.406	1.222	1.384	1.433	3.465	3.448	0.220	NM_002922	CDS; RGS1; regulator of G-protein signalling 1; Homo sapiens regulator of G-protein signalling 1 (RGS1), mRNA.
HSAP0406S00003036	0.009	0.015	0.101	0.015	0.076	0.304	-0.026	0.017	0.119	BC056866	CDS; RGS13; regulator of G-protein signalling 13; Homo sapiens regulator of G-protein signalling 13, transcript variant 1, mRNA (cDNA clone MGC:64842 IMAGE:4419604), complete cds.
HSAP0406S00003037	0.902	0.901	0.406	0.111	0.511	0.762	1.961	1.951	0.623	BC007049	CDS; RGS2; regulator of G-protein signalling 2, 24kDa; Homo sapiens regulator of G-protein signalling 2, 24kDa, mRNA (cDNA clone MGC:12460 IMAGE:3681138), complete cds.
HSAP0406S00003038	1.230	1.341	0.404	0.411	0.529	0.446	1.584	1.692	0.304	NM_015984	CDS; UCHL5; ubiquitin C-terminal hydrolase UCH37; Homo sapiens ubiquitin carboxyl-terminal hydrolase L5 (UCHL5), mRNA.
HSAP0406S00003039	1.194	1.244	0.346	0.395	0.546	0.404	1.664	1.637	0.346	NM_004600	CDS; SSA2; 60kD Ro/SSA autoantigen; Homo sapiens Sjogren syndrome antigen A2 (60kDa, ribonucleoprotein autoantigen SS-A/Ro) (SSA2), mRNA.
HSAP0406S00003043	0.783	0.699	0.212	0.159	0.158	0.256	0.369	0.344	0.082	NM_016066	CDS; GLRX2; glutaredoxin 2 isoform 1; Homo sapiens glutaredoxin 2 (GLRX2), transcript variant 1, mRNA.
HSAP0406S00003044	0.317	0.376	0.159	0.141	0.191	0.242	0.727	0.727	0.224	NM_024529	CDS; HRPT2; parafibromin; Homo sapiens hyperparathyroidism 2 (with jaw tumor) (HRPT2), mRNA.
HSAP0406S00003048	0.373	0.319	0.174	0.116	0.148	0.192	0.202	0.203	0.207	BC022507	CDS; B3GALT2; UDP-Gal:betaGlcNAc beta 1,3-galactosyltransferase 2; Homo sapiens UDP-Gal:betaGlcNAc beta 1,3-galactosyltransferase, polypeptide 2, mRNA (cDNA clone MGC:26499 IMAGE:4792498), complete cds.
HSAP0406S00003050	0.263	0.285	0.104	-0.198	-0.158	0.191	0.404	0.388	0.096	AF130107	CDS; N/A; PRO1433; Homo sapiens clone FLB5448 PRO1433 mRNA, complete cds.
HSAP0406S00003051	0.276	0.281	0.081	-0.099	-0.056	0.137	0.210	0.211	0.046	NM_198503	CDS; SLICK; sodium- and chloride-activated ATP-sensitive potassium channel; Homo sapiens sodium- and chloride-activated ATP-sensitive potassium channel (SLICK), mRNA.
HSAP0406S00003052	0.113	0.131	0.183	0.264	0.294	0.128	0.033	0.094	0.163	NM_000186	CDS; CFH; complement factor H; Homo sapiens complement factor H (CFH), mRNA.
HSAP0406S00003054	-0.012	0.037	0.142	0.087	0.049	0.138	0.270	0.271	0.163	NM_021023	CDS; CFHL3; complement factor H-related 3; Homo sapiens complement factor H-related 3 (CFHL3), mRNA.
HSAP0406S00003055	-0.007	0.023	0.080	-0.066	-0.083	0.111	0.083	0.116	0.093	BC016755	CDS; CFHL1; complement factor H-related 1; Homo sapiens complement factor H-related 1, mRNA (cDNA clone MGC:13525 IMAGE:3934474), complete cds.
HSAP0406S00003056	0.220	0.224	0.163	0.093	0.107	0.104	0.407	0.389	0.195	NM_006684	CDS; CFHL4; complement factor H-related 4; Homo sapiens complement factor H-related 4 (CFHL4), mRNA.
HSAP0406S00003057	-0.043	0.021	0.199	-0.129	-0.078	0.136	-0.063	-0.068	0.063	BC022283	CDS; CFHL2; H factor (complement)-like 3; Homo sapiens complement factor H-related 2, mRNA (cDNA clone MGC:22434 IMAGE:4734331), complete cds.
HSAP0406S00003058	0.134	0.146	0.069	0.168	0.148	0.097	0.076	0.037	0.127	NM_030787	CDS; CFHL5; complement factor H-related 5; Homo sapiens complement factor H-related 5 (CFHL5), mRNA.
HSAP0406S00003060	-0.386	-0.240	0.375	-0.028	0.008	0.372	-0.255	-0.123	0.286	NM_001994	CDS; F13B; coagulation factor XIII B subunit precursor; Homo sapiens coagulation factor XIII, B polypeptide (F13B), mRNA.
HSAP0406S00003063	-0.009	0.006	0.078	0.041	0.049	0.147	-0.250	-0.213	0.105	AY099890	CDS; N/A; abnormal spindle protein ASP; Homo sapiens clone JBASP001 abnormal spindle protein ASP mRNA, partial cds.
HSAP0406S00003067	2.666	2.646	0.093	2.314	2.112	0.459	2.894	2.863	0.142	NM_018136	CDS; ASPM; asp (abnormal spindle)-like, microcephaly associated; Homo sapiens asp (abnormal spindle)-like, microcephaly associated (Drosophila) (ASPM), mRNA.
HSAP0406S00003068	0.397	0.443	0.134	0.131	0.149	0.144	-0.119	-0.062	0.216	BX640886	CDS; DKFZp686C06120; hypothetical protein; Homo sapiens mRNA; cDNA DKFZp686C06120 (from clone DKFZp686C06120).
HSAP0406S00003071	1.346	1.369	0.182	1.097	1.072	0.599	1.504	1.531	0.234	NM_194314	CDS; FRBZ1; FRBZ1 protein; Homo sapiens FRBZ1 protein (FRBZ1), mRNA.
HSAP0406S00003073	0.123	0.075	0.123	0.357	0.358	0.245	0.076	0.021	0.144	BX640729	CDS; DKFZp686M1686; hypothetical protein; Homo sapiens mRNA; cDNA DKFZp686M1686 (from clone DKFZp686M1686); complete cds.
HSAP0406S00003074	0.078	0.151	0.215	0.091	0.169	0.166	0.166	0.147	0.105	AY043323	CDS; N/A; CRB1 isoform III; Homo sapiens CRB1 isoform III mRNA, partial cds.
HSAP0406S00003078	0.131	0.301	0.343	-0.140	-0.105	0.189	0.656	0.677	0.069	NM_144977	CDS; FAM31B; family with sequence similarity 31, member B; Homo sapiens family with sequence similarity 31, member B (FAM31B), mRNA.
HSAP0406S00003082	0.294	0.276	0.058	0.195	0.218	0.289	0.529	0.543	0.187	NM_020204	CDS; LHX9; LIM homeobox 9; Homo sapiens LIM homeobox 9 (LHX9), mRNA.
HSAP0406S00003083	0.278	0.258	0.141	0.009	0.023	0.153	0.094	0.106	0.099	NM_133494	CDS; NEK7; NIMA (never in mitosis gene a)-related kinase 7; Homo sapiens NIMA (never in mitosis gene a)-related kinase 7 (NEK7), mRNA.
HSAP0406S00003084	0.118	0.115	0.110	-0.118	-0.065	0.120	-0.149	-0.121	0.177	NM_133326	CDS; ATP6V1G3; ATPase, H+ transporting, lysosomal, V1 subunit G3 isoform b; Homo sapiens ATPase, H+ transporting, lysosomal 13kDa, V1 subunit G isoform 3 (ATP6V1G3), transcript variant 2, mRNA.
HSAP0406S00003085	0.484	0.513	0.107	0.294	0.256	0.230	0.991	1.072	0.280	NM_002838	CDS; PTPRC; protein tyrosine phosphatase, receptor type, C isoform 1 precursor; Homo sapiens protein tyrosine phosphatase, receptor type, C (PTPRC), transcript variant 1, mRNA.
HSAP0406S00003086	0.290	0.319	0.120	-0.241	-0.203	0.167	-0.233	-0.145	0.227	NM_205860	CDS; NR5A2; nuclear receptor subfamily 5, group A, member 2 isoform 1; Homo sapiens nuclear receptor subfamily 5, group A, member 2 (NR5A2), transcript variant 1, mRNA.
HSAP0406S00003089	1.262	1.276	0.237	0.278	0.354	0.231	2.115	1.995	0.662	NM_012482	CDS; ZNF281; zinc finger protein 281; Homo sapiens zinc finger protein 281 (ZNF281), mRNA.
HSAP0406S00003090	0.658	0.631	0.126	0.384	0.398	0.174	1.438	1.395	0.254	D26361	CDS; KIAA0042; N/A; Homo sapiens KIAA0042 mRNA, partial cds.
HSAP0406S00003091	1.241	1.302	0.291	0.576	0.547	0.292	2.079	2.123	0.358	NM_031306	CDS; DKFZP564B1023; hypothetical protein DKFZp564B1023; Homo sapiens hypothetical protein DKFZp564B1023 (DKFZP564B1023), mRNA.
HSAP0406S00003092	0.151	0.148	0.066	-0.009	0.009	0.108	0.321	0.348	0.118	NM_203459	CDS; KIAA1078; KIAA1078 protein; Homo sapiens KIAA1078 protein (KIAA1078), mRNA.
HSAP0406S00003097	0.403	0.402	0.138	-0.137	-0.130	0.126	0.325	0.338	0.188	NM_005298	CDS; GPR25; G protein-coupled receptor 25; Homo sapiens G protein-coupled receptor 25 (GPR25), mRNA.
HSAP0406S00003098	0.452	0.523	0.188	0.381	0.506	0.218	0.614	0.626	0.126	NM_018265	CDS; FLJ10901; hypothetical protein FLJ10901; Homo sapiens hypothetical protein FLJ10901 (FLJ10901), mRNA.
HSAP0406S00003099	0.390	0.443	0.126	-0.037	-0.016	0.094	0.540	0.499	0.107	AL137395	CDS; DKFZp434J212; hypothetical protein; Homo sapiens mRNA; cDNA DKFZp434J212 (from clone DKFZp434J212).
HSAP0406S00003100	0.772	0.835	0.342	-0.021	-0.062	0.128	0.219	0.229	0.205	AB007918	CDS; KIAA0449; KIAA0449 protein; Homo sapiens mRNA for KIAA0449 protein, partial cds.
HSAP0406S00003103	0.702	0.708	0.293	0.210	0.179	0.292	0.464	0.487	0.071	NM_000069	CDS; CACNA1S; calcium channel, voltage-dependent, L type, alpha 1S subunit; Homo sapiens calcium channel, voltage-dependent, L type, alpha 1S subunit (CACNA1S), mRNA.
HSAP0406S00003104	0.404	0.401	0.014	0.115	0.117	0.097	0.290	0.411	0.273	AY359012	CDS; N/A; TMEM9; Homo sapiens clone DNA60278 TMEM9 (UNQ631) mRNA, complete cds.
HSAP0406S00003106	0.397	0.395	0.096	0.286	0.173	0.224	0.954	0.936	0.164	NM_178275	CDS; DKFZp434B1231; eEF1A2 binding protein; Homo sapiens eEF1A2 binding protein (DKFZp434B1231), mRNA.
HSAP0406S00003107	0.359	0.388	0.141	-0.020	-0.037	0.214	0.393	0.378	0.133	NM_000299	CDS; PKP1; plakophilin 1 isoform 1b; Homo sapiens plakophilin 1 (ectodermal dysplasia/skin fragility syndrome) (PKP1), transcript variant 1b, mRNA.
HSAP0406S00003109	0.192	0.186	0.086	0.247	0.145	0.228	0.210	0.225	0.084	AK125236	CDS; N/A; N/A; Homo sapiens cDNA FLJ43246 fis, clone HEART1000139, highly similar to TROPONIN T, CARDIAC MUSCLE ISOFORMS.
HSAP0406S00003112	0.570	0.650	0.376	-0.105	-0.103	0.137	0.284	0.265	0.087	NM_005558	CDS; LAD1; ladinin 1; Homo sapiens ladinin 1 (LAD1), mRNA.
HSAP0406S00003113	0.114	0.172	0.124	0.142	0.122	0.291	0.335	0.403	0.181	NM_003281	CDS; TNNI1; troponin I, skeletal, slow; Homo sapiens troponin I, skeletal, slow (TNNI1), mRNA.
HSAP0406S00003114	0.186	0.350	0.342	0.121	0.104	0.160	0.232	0.260	0.060	NM_012396	CDS; PHLDA3; pleckstrin homology-like domain, family A, member 3; Homo sapiens pleckstrin homology-like domain, family A, member 3 (PHLDA3), mRNA.
HSAP0406S00003116	0.460	0.520	0.250	-0.016	0.020	0.120	0.853	0.914	0.245	NM_004078	CDS; CSRP1; cysteine and glycine-rich protein 1; Homo sapiens cysteine and glycine-rich protein 1 (CSRP1), mRNA.
HSAP0406S00003117	0.525	0.548	0.177	0.058	0.095	0.173	0.833	0.898	0.164	AK130802	CDS; N/A; N/A; Homo sapiens cDNA FLJ27292 fis, clone TMS02686.
HSAP0406S00003118	0.329	0.326	0.097	0.080	0.110	0.075	0.235	0.224	0.044	BC030568	CDS; N/A; Unknown (protein for MGC:45392); Homo sapiens cDNA clone MGC:45392 IMAGE:5526694, complete cds.
HSAP0406S00003119	0.481	0.492	0.141	-0.095	-0.060	0.284	0.291	0.295	0.057	AY043013	CDS; NAV1; neuron navigator 1; Homo sapiens neuron navigator 1 (NAV1) mRNA, complete cds.
HSAP0406S00003121	0.658	0.670	0.074	0.100	0.140	0.177	0.343	0.437	0.238	AF289601	CDS; N/A; unknown; Homo sapiens clone pp8142 unknown mRNA.
HSAP0406S00003128	0.338	0.369	0.138	-0.120	-0.052	0.195	0.151	0.157	0.080	AL834323	CDS; DKFZp761M1547; hypothetical protein; Homo sapiens mRNA; cDNA DKFZp761M1547 (from clone DKFZp761M1547).
HSAP0406S00003129	0.558	0.580	0.133	-0.018	0.015	0.311	0.398	0.414	0.142	BC009558	CDS; C1orf40; C1orf40 protein; Homo sapiens chromosome 1 open reading frame 40, mRNA (cDNA clone IMAGE:3899550), partial cds.
HSAP0406S00003132	0.219	0.253	0.106	-0.244	-0.097	0.236	0.703	0.644	0.145	NM_012134	CDS; LMOD1; leiomodin 1 (smooth muscle); Homo sapiens leiomodin 1 (smooth muscle) (LMOD1), mRNA.
HSAP0406S00003133	1.949	1.988	0.292	1.383	1.269	0.517	2.750	2.808	0.325	NM_006335	CDS; TIMM17A; translocase of inner mitochondrial membrane 17 homolog A; Homo sapiens translocase of inner mitochondrial membrane 17 homolog A (yeast) (TIMM17A), mRNA.
HSAP0406S00003134	0.201	0.192	0.089	0.073	0.048	0.124	-0.009	-0.014	0.013	NM_020216	CDS; RNPEP; arginyl aminopeptidase (aminopeptidase B); Homo sapiens arginyl aminopeptidase (aminopeptidase B) (RNPEP), mRNA.
HSAP0406S00003135	0.817	0.837	0.124	0.340	0.384	0.151	0.321	0.333	0.051	NM_004433	CDS; ELF3; E74-like factor 3 (ets domain transcription factor, epithelial-specific ); Homo sapiens E74-like factor 3 (ets domain transcription factor, epithelial-specific ) (ELF3), mRNA.
HSAP0406S00003136	0.445	0.435	0.070	0.103	0.083	0.141	0.179	0.212	0.095	NM_004767	CDS; GPR37L1; G-protein coupled receptor 37 like 1; Homo sapiens G-protein coupled receptor 37 like 1 (GPR37L1), mRNA.
HSAP0406S00003137	0.484	0.461	0.097	0.075	0.084	0.181	0.486	0.505	0.221	NM_138795	CDS; ARL10B; ADP-ribosylation factor-like 10B; Homo sapiens ADP-ribosylation factor-like 10B (ARL10B), mRNA.
HSAP0406S00003140	1.164	1.213	0.236	0.540	0.508	0.169	1.423	1.421	0.055	NM_080588	CDS; PTPN7; protein tyrosine phosphatase, non-receptor type 7 isoform 2; Homo sapiens protein tyrosine phosphatase, non-receptor type 7 (PTPN7), transcript variant 2, mRNA.
HSAP0406S00003143	0.551	0.565	0.142	0.128	0.090	0.226	0.471	0.482	0.060	NM_021636	CDS; LGR6; leucine-rich repeat-containing G protein-coupled receptor 6; Homo sapiens leucine-rich repeat-containing G protein-coupled receptor 6 (LGR6), mRNA.
HSAP0406S00003145	2.156	2.139	0.209	1.713	1.752	0.216	3.435	3.354	0.322	NM_014176	CDS; HSPC150; HSPC150 protein similar to ubiquitin-conjugating enzyme; Homo sapiens HSPC150 protein similar to ubiquitin-conjugating enzyme (HSPC150), mRNA.
HSAP0406S00003146	0.464	0.401	0.160	0.263	0.348	0.340	1.301	1.329	0.129	NM_032105	CDS; PPP1R12B; protein phosphatase 1, regulatory (inhibitor) subunit 12B isoform b; Homo sapiens protein phosphatase 1, regulatory (inhibitor) subunit 12B (PPP1R12B), transcript variant 2, mRNA.
HSAP0406S00003148	-0.166	-0.112	0.214	-0.013	0.006	0.257	-0.266	-0.253	0.033	AF314543	CDS; OCR1; ovarian cancer-related protein 1; Homo sapiens ovarian cancer-related protein 1 (OCR1) mRNA, complete cds.
HSAP0406S00003149	0.203	0.184	0.110	0.029	0.071	0.214	-0.004	-0.005	0.008	AK130276	CDS; N/A; N/A; Homo sapiens cDNA FLJ26766 fis, clone PRS02790.
HSAP0406S00003150	0.424	0.548	0.389	0.005	-0.003	0.140	0.455	0.489	0.115	AK124510	CDS; N/A; N/A; Homo sapiens cDNA FLJ42519 fis, clone BRACE3000787.
HSAP0406S00003151	0.279	0.289	0.096	-0.112	-0.080	0.141	0.236	0.275	0.137	NM_177402	CDS; SYT2; synaptotagmin II; Homo sapiens synaptotagmin II (SYT2), mRNA.
HSAP0406S00003157	0.388	0.435	0.102	-0.100	-0.078	0.249	0.181	0.185	0.163	AK125746	CDS; N/A; N/A; Homo sapiens cDNA FLJ43758 fis, clone TESTI2046347.
HSAP0406S00003159	0.135	0.197	0.146	-0.142	-0.112	0.114	0.045	0.053	0.021	NM_006618	CDS; JARID1B; Jumonji, AT rich interactive domain 1B (RBP2-like); Homo sapiens Jumonji, AT rich interactive domain 1B (RBP2-like) (JARID1B), mRNA.
HSAP0406S00003160	0.901	0.959	0.177	0.576	0.634	0.436	1.702	1.751	0.595	NM_002871	CDS; RABIF; RAB-interacting factor; Homo sapiens RAB interacting factor (RABIF), mRNA.
HSAP0406S00003162	0.486	0.455	0.101	0.588	0.517	0.296	0.400	0.398	0.101	NM_021633	CDS; KLHL12; kelch-like 12; Homo sapiens kelch-like 12 (Drosophila) (KLHL12), mRNA.
HSAP0406S00003163	0.198	0.204	0.182	-0.223	-0.219	0.095	0.258	0.325	0.157	NM_015999	CDS; ADIPOR1; adiponectin receptor 1; Homo sapiens adiponectin receptor 1 (ADIPOR1), mRNA.
HSAP0406S00003165	0.144	0.181	0.116	0.123	0.116	0.119	0.759	0.758	0.148	AY359026	CDS; N/A; GIQT3049; Homo sapiens clone DNA125154 GIQT3049 (UNQ3049) mRNA, complete cds.
HSAP0406S00003166	1.506	1.476	0.521	1.024	1.147	0.526	2.101	2.078	0.275	BC067775	CDS; C1orf37; C1orf37 protein; Homo sapiens chromosome 1 open reading frame 37, mRNA (cDNA clone MGC:87128 IMAGE:4817183), complete cds.
HSAP0406S00003167	0.773	0.877	0.325	0.042	0.016	0.154	0.583	0.514	0.177	AK126624	CDS; N/A; N/A; Homo sapiens cDNA FLJ44662 fis, clone BRACE3002756, moderately similar to Homo sapiens protein tyrosine phosphatase, receptor type, f polypeptide (PTPRF), interacting protein (liprin), alpha 2 (PPFIA2).
HSAP0406S00003168	0.143	0.192	0.212	0.005	0.027	0.167	0.156	0.198	0.106	BC053899	CDS; MYOG; myogenin; Homo sapiens myogenin (myogenic factor 4), mRNA (cDNA clone MGC:61433 IMAGE:6170028), complete cds.
HSAP0406S00003169	0.095	0.094	0.154	-0.204	-0.206	0.186	0.375	0.448	0.193	NM_000674	CDS; ADORA1; adenosine A1 receptor; Homo sapiens adenosine A1 receptor (ADORA1), mRNA.
HSAP0406S00003170	0.479	0.417	0.207	-0.018	0.014	0.106	0.372	0.361	0.188	BC044226	CDS; MYBPH; myosin binding protein H; Homo sapiens myosin binding protein H, mRNA (cDNA clone MGC:50684 IMAGE:6176021), complete cds.
HSAP0406S00003171	0.263	0.268	0.305	-0.139	-0.113	0.279	0.073	0.098	0.065	NM_001276	CDS; CHI3L1; chitinase 3-like 1; Homo sapiens chitinase 3-like 1 (cartilage glycoprotein-39) (CHI3L1), mRNA.
HSAP0406S00003172	0.342	0.379	0.190	0.310	0.232	0.236	0.827	0.782	0.366	AK131093	CDS; FLJ00314; FLJ00314 protein; Homo sapiens mRNA for FLJ00314 protein.
HSAP0406S00003174	0.901	1.009	0.361	0.655	0.763	0.480	1.989	2.083	0.319	NM_006763	CDS; BTG2; B-cell translocation gene 2; Homo sapiens BTG family, member 2 (BTG2), mRNA.
HSAP0406S00003176	0.613	0.647	0.224	0.257	0.255	0.145	0.645	0.633	0.052	NM_002023	CDS; FMOD; fibromodulin precursor; Homo sapiens fibromodulin (FMOD), mRNA.
HSAP0406S00003177	0.058	0.090	0.116	0.073	0.141	0.159	0.444	0.468	0.128	NM_002725	CDS; PRELP; proline arginine-rich end leucine-rich repeat protein precursor; Homo sapiens proline arginine-rich end leucine-rich repeat protein (PRELP), transcript variant 1, mRNA.
HSAP0406S00003178	0.281	0.275	0.248	0.069	0.187	0.256	0.274	0.329	0.167	NM_014359	CDS; OPTC; opticin; Homo sapiens opticin (OPTC), mRNA.
HSAP0406S00003179	1.455	1.374	0.292	1.151	0.893	0.765	1.837	1.770	0.216	BX537444	CDS; DKFZp686K08109; hypothetical protein; Homo sapiens mRNA; cDNA DKFZp686K08109 (from clone DKFZp686K08109); complete cds.
HSAP0406S00003180	0.445	0.423	0.113	0.238	0.169	0.222	-0.074	-0.076	0.057	BC000988	CDS; MGC5457; MGC5457 protein; Homo sapiens hypothetical protein MGC5457, mRNA (cDNA clone MGC:5457 IMAGE:3450898), complete cds.
HSAP0406S00003182	-0.312	-0.217	0.206	-0.141	-0.112	0.093	0.025	0.045	0.076	NM_017773	CDS; LAX; hypothetical protein FLJ20340; Homo sapiens hypothetical protein FLJ20340 (LAX), mRNA.
HSAP0406S00003183	?	?	?	?	?	?	?	?	?	AB014563	CDS; KIAA0663; KIAA0663 protein; Homo sapiens mRNA for KIAA0663 protein, partial cds.
HSAP0406S00003185	1.549	1.582	0.210	1.272	1.100	0.335	1.438	1.434	0.115	NM_003094	CDS; SNRPE; small nuclear ribonucleoprotein polypeptide E; Homo sapiens small nuclear ribonucleoprotein polypeptide E (SNRPE), mRNA.
HSAP0406S00003186	0.338	0.385	0.167	-0.072	-0.060	0.181	0.347	0.369	0.083	NM_182579	CDS; FLJ40343; hypothetical protein FLJ40343; Homo sapiens hypothetical protein FLJ40343 (FLJ40343), mRNA.
HSAP0406S00003187	-0.089	-0.055	0.136	-0.114	-0.053	0.185	0.253	0.263	0.137	NM_005686	CDS; SOX13; SRY-box 13; Homo sapiens SRY (sex determining region Y)-box 13 (SOX13), mRNA.
HSAP0406S00003189	0.335	0.336	0.215	-0.044	0.039	0.206	0.355	0.381	0.326	BC010082	CDS; ETNK2; ETNK2 protein; Homo sapiens ethanolamine kinase 2, mRNA (cDNA clone MGC:19512 IMAGE:4329734), complete cds.
HSAP0406S00003192	0.425	0.440	0.132	0.236	0.152	0.239	0.275	0.269	0.054	NM_000537	CDS; REN; renin precursor; Homo sapiens renin (REN), mRNA.
HSAP0406S00003193	0.122	0.161	0.114	-0.090	-0.044	0.148	0.241	0.249	0.031	NM_002256	CDS; KISS1; KiSS-1 metastasis-suppressor; Homo sapiens KiSS-1 metastasis-suppressor (KISS1), mRNA.
HSAP0406S00003194	0.152	0.176	0.082	-0.111	-0.106	0.207	0.544	0.532	0.099	NM_198447	CDS; FLJ42654; FLJ42654 protein; Homo sapiens FLJ42654 protein (FLJ42654), mRNA.
HSAP0406S00003195	0.186	0.236	0.154	0.063	0.086	0.290	0.580	0.582	0.099	BC010522	CDS; PLEKHA6; PLEKHA6 protein; Homo sapiens pleckstrin homology domain containing, family A member 6, mRNA (cDNA clone IMAGE:4150952), complete cds.
HSAP0406S00003196	0.328	0.348	0.216	-0.020	0.051	0.202	0.202	0.216	0.074	NM_014935	CDS; PLEKHA6; phosphoinositol 3-phosphate-binding protein-3; Homo sapiens pleckstrin homology domain containing, family A member 6 (PLEKHA6), mRNA.
HSAP0406S00003197	1.842	1.851	0.102	1.548	1.579	0.165	2.216	2.224	0.066	NM_032833	CDS; PPP1R15B; protein phosphatase 1, regulatory subunit 15B; Homo sapiens protein phosphatase 1, regulatory (inhibitor) subunit 15B (PPP1R15B), mRNA.
HSAP0406S00003198	0.334	0.351	0.151	-0.167	-0.121	0.250	0.297	0.285	0.081	NM_002646	CDS; PIK3C2B; phosphoinositide-3-kinase, class 2, beta polypeptide; Homo sapiens phosphoinositide-3-kinase, class 2, beta polypeptide (PIK3C2B), mRNA.
HSAP0406S00003199	0.440	0.437	0.038	0.248	0.227	0.159	0.440	0.450	0.058	AK127126	CDS; N/A; N/A; Homo sapiens cDNA FLJ45183 fis, clone BRAWH3047946.
HSAP0406S00003200	2.338	2.438	0.284	2.026	1.822	0.539	2.622	2.722	0.284	BX640923	CDS; DKFZp686B01123; hypothetical protein; Homo sapiens mRNA; cDNA DKFZp686B01123 (from clone DKFZp686B01123).
HSAP0406S00003201	0.098	0.113	0.078	-0.137	-0.162	0.147	0.246	0.266	0.056	AF030435	CDS; GAC1; glioma amplified on chromosome 1 protein; Homo sapiens glioma amplified on chromosome 1 protein (GAC1) mRNA, complete cds.
HSAP0406S00003202	0.373	0.381	0.053	0.076	0.063	0.213	0.378	0.341	0.119	NM_001005388	CDS; NFASC; neurofascin isoform 1; Homo sapiens neurofascin (NFASC), transcript variant 1, mRNA.
HSAP0406S00003207	0.380	0.435	0.153	0.031	0.017	0.091	0.234	0.230	0.079	NM_005076	CDS; CNTN2; contactin 2 precursor; Homo sapiens contactin 2 (axonal) (CNTN2), mRNA.
HSAP0406S00003208	0.427	0.404	0.125	0.078	0.187	0.261	-0.039	0.058	0.207	AY359081	CDS; N/A; KVLA2788; Homo sapiens clone DNA108789 KVLA2788 (UNQ2788) mRNA, complete cds.
HSAP0406S00003209	1.885	1.855	0.234	1.336	1.124	0.773	2.441	2.518	0.398	BC037284	CDS; RBBP5; RBBP5 protein; Homo sapiens retinoblastoma binding protein 5, mRNA (cDNA clone MGC:33095 IMAGE:5266066), complete cds.
HSAP0406S00003213	1.016	0.994	0.223	0.158	0.275	0.251	0.176	0.386	0.503	NM_015375	CDS; RIPK5; receptor interacting protein kinase 5 isoform 1; Homo sapiens receptor interacting protein kinase 5 (RIPK5), transcript variant 1, mRNA.
HSAP0406S00003218	0.582	0.586	0.102	0.166	0.166	0.063	0.629	0.673	0.116	AY358192	CDS; N/A; GLSH6409; Homo sapiens clone DNA142934 GLSH6409 (UNQ6409) mRNA, complete cds.
HSAP0406S00003220	0.184	0.179	0.208	-0.033	-0.040	0.166	0.132	0.139	0.021	NM_182901	CDS; C11orf17; chromosome 11 open reading frame 17; Homo sapiens chromosome 11 open reading frame 17 (C11orf17), transcript variant 1, mRNA.
HSAP0406S00003221	0.397	0.412	0.209	0.112	0.090	0.278	0.068	0.120	0.125	NM_030952	CDS; SNARK; hypothetical protein DKFZp434J037; Homo sapiens likely ortholog of rat SNF1/AMP-activated protein kinase (SNARK), mRNA.
HSAP0406S00003222	0.694	0.657	0.184	0.025	0.054	0.164	0.184	0.183	0.069	NM_018203	CDS; FLJ10748; hypothetical protein FLJ10748; Homo sapiens hypothetical protein FLJ10748 (FLJ10748), mRNA.
HSAP0406S00003223	-0.006	0.100	0.392	0.088	0.148	0.183	0.081	0.078	0.267	NM_001001552	CDS; LEMD1; LEM domain containing 1; Homo sapiens LEM domain containing 1 (LEMD1), mRNA.
HSAP0406S00003227	0.320	0.339	0.131	-0.065	-0.079	0.153	0.472	0.518	0.152	BC040529	CDS; PCTK3; PCTK3 protein; Homo sapiens PCTAIRE protein kinase 3, mRNA (cDNA clone IMAGE:5259725), complete cds.
HSAP0406S00003230	0.052	0.045	0.168	0.164	0.110	0.091	0.212	0.180	0.121	AY358107	CDS; N/A; ALIN3064; Homo sapiens clone DNA125172 ALIN3064 (UNQ3064) mRNA, complete cds.
HSAP0406S00003231	0.124	0.141	0.102	0.156	0.165	0.135	0.103	0.103	0.078	BC016377	CDS; N/A; Unknown (protein for IMAGE:4663822); Homo sapiens, clone IMAGE:4663822, mRNA, partial cds.
HSAP0406S00003232	-0.119	-0.103	0.116	0.178	0.218	0.171	0.064	0.094	0.252	NM_021795	CDS; ELK4; ELK4 protein isoform b; Homo sapiens ELK4, ETS-domain protein (SRF accessory protein 1) (ELK4), transcript variant b, mRNA.
HSAP0406S00003234	0.374	0.362	0.063	0.039	0.091	0.170	0.256	0.320	0.174	NM_033102	CDS; Prostein; prostein protein; Homo sapiens prostein protein (Prostein), mRNA.
HSAP0406S00003235	-0.261	-0.244	0.084	-0.003	0.029	0.130	0.441	0.423	0.284	AF130080	CDS; N/A; PRO2870; Homo sapiens clone FLC0675 PRO2870 mRNA, complete cds.
HSAP0406S00003236	2.413	2.475	0.205	1.983	1.946	0.673	3.583	3.597	0.217	NM_022731	CDS; NUCKS; nuclear ubiquitous casein kinase and cyclin-dependent kinase substrate; Homo sapiens nuclear ubiquitous casein kinase and cyclin-dependent kinase substrate (NUCKS), mRNA.
HSAP0406S00003238	0.586	0.724	0.388	0.144	0.137	0.260	0.909	0.960	0.198	NM_003929	CDS; RAB7L1; RAB7, member RAS oncogene family-like 1; Homo sapiens RAB7, member RAS oncogene family-like 1 (RAB7L1), mRNA.
HSAP0406S00003239	-0.014	0.048	0.178	0.000	0.015	0.178	0.170	0.235	0.173	NM_173854	CDS; SLC41A1; solute carrier family 41 member 1; Homo sapiens solute carrier family 41, member 1 (SLC41A1), mRNA.
HSAP0406S00003240	0.043	0.046	0.046	-0.009	-0.017	0.097	0.209	0.217	0.048	NM_152491	CDS; FLJ32569; hypothetical protein FLJ32569; Homo sapiens hypothetical protein FLJ32569 (FLJ32569), mRNA.
HSAP0406S00003243	0.487	0.532	0.187	-0.055	-0.114	0.167	0.151	0.196	0.138	NM_052934	CDS; SLC26A9; solute carrier family 26, member 9 isoform a; Homo sapiens solute carrier family 26, member 9 (SLC26A9), transcript variant 1, mRNA.
HSAP0406S00003244	0.194	0.281	0.203	-0.113	-0.045	0.196	0.138	0.203	0.215	NM_000707	CDS; AVPR1B; arginine vasopressin receptor 1B; Homo sapiens arginine vasopressin receptor 1B (AVPR1B), mRNA.
HSAP0406S00003245	-0.155	-0.134	0.124	-0.063	-0.018	0.120	0.786	0.812	0.120	AK122631	CDS; N/A; N/A; Homo sapiens cDNA FLJ16052 fis, clone KIDNE2010264.
HSAP0406S00003246	0.385	0.411	0.159	-0.067	-0.031	0.183	0.483	0.443	0.124	NM_001910	CDS; CTSE; cathepsin E isoform a preproprotein; Homo sapiens cathepsin E (CTSE), transcript variant 1, mRNA.
HSAP0406S00003247	0.025	0.059	0.143	0.284	0.223	0.216	0.050	0.067	0.041	AB007925	CDS; KIAA0456; KIAA0456 protein; Homo sapiens mRNA for KIAA0456 protein, partial cds.
HSAP0406S00003249	0.369	0.433	0.134	0.197	0.163	0.092	0.968	1.014	0.222	NM_014002	CDS; IKBKE; IKK-related kinase epsilon; Homo sapiens inhibitor of kappa light polypeptide gene enhancer in B-cells, kinase epsilon (IKBKE), mRNA.
HSAP0406S00003250	0.566	0.570	0.080	0.165	0.239	0.147	0.912	0.849	0.174	AK057159	CDS; N/A; N/A; Homo sapiens cDNA FLJ32597 fis, clone SPLEN2000541.
HSAP0406S00003253	0.556	0.600	0.157	0.036	-0.030	0.191	0.134	0.187	0.115	AK074115	CDS; FLJ00186; FLJ00186 protein; Homo sapiens mRNA for FLJ00186 protein.
HSAP0406S00003255	0.697	0.710	0.135	0.399	0.544	0.418	1.070	0.974	0.318	NM_006893	CDS; LGTN; ligatin; Homo sapiens ligatin (LGTN), mRNA.
HSAP0406S00003257	0.465	0.442	0.183	0.041	0.063	0.187	1.226	1.202	0.426	NM_001004023	CDS; DYRK3; dual-specificity tyrosine-(Y)-phosphorylation regulated kinase 3 isoform b; Homo sapiens dual-specificity tyrosine-(Y)-phosphorylation regulated kinase 3 (DYRK3), transcript variant 2, mRNA.
HSAP0406S00003258	0.356	0.340	0.102	0.057	0.066	0.195	0.793	0.744	0.231	NM_004759	CDS; MAPKAPK2; mitogen-activated protein kinase-activated protein kinase 2 isoform 1; Homo sapiens mitogen-activated protein kinase-activated protein kinase 2 (MAPKAPK2), transcript variant 1, mRNA.
HSAP0406S00003260	0.427	0.441	0.083	0.090	0.117	0.125	0.338	0.360	0.124	NM_000572	CDS; IL10; interleukin 10 precursor; Homo sapiens interleukin 10 (IL10), mRNA.
HSAP0406S00003262	0.298	0.345	0.128	-0.008	-0.040	0.110	0.275	0.344	0.164	NM_013371	CDS; IL19; interleukin 19 isoform 2 precursor; Homo sapiens interleukin 19 (IL19), transcript variant 2, mRNA.
HSAP0406S00003263	0.254	0.252	0.017	-0.056	0.033	0.284	0.352	0.344	0.144	AY358320	CDS; N/A; IL20; Homo sapiens clone DNA83500 IL20 (UNQ852) mRNA, complete cds.
HSAP0406S00003264	0.229	0.227	0.024	0.043	0.020	0.223	0.224	0.335	0.273	NM_006850	CDS; IL24; interleukin 24 isoform 1 precursor; Homo sapiens interleukin 24 (IL24), transcript variant 1, mRNA.
HSAP0406S00003265	1.441	1.459	0.058	0.807	0.960	0.499	2.011	2.028	0.210	NM_005449	CDS; TOSO; regulator of Fas-induced apoptosis; Homo sapiens regulator of Fas-induced apoptosis (TOSO), mRNA.
HSAP0406S00003266	0.185	0.241	0.150	-0.104	0.014	0.327	0.178	0.172	0.022	NM_002644	CDS; PIGR; polymeric immunoglobulin receptor; Homo sapiens polymeric immunoglobulin receptor (PIGR), mRNA.
[truncated: 22,136 more rows]
